# Supplementary material for: Osmotic stress induces formation of both liquid condensates and amyloids by a yeast prion domain
Source: J Biol Chem. 2024 Sep 12;300(10):107766. doi: 10.1016/j.jbc.2024.107766 (PMC11736011; doi:10.1016/j.jbc.2024.107766)
Supplement: Supplemental Dataset S1 [file mmc1.xlsx]

## Sheet: Sheet1
Wavel.	Fluorescent Intensity	pH	Overproduced Protein	Clone
355	574	5	sfpHluorin	1
360	656	5	sfpHluorin	1
365	770	5	sfpHluorin	1
370	907	5	sfpHluorin	1
375	959	5	sfpHluorin	1
380	1015	5	sfpHluorin	1
385	1051	5	sfpHluorin	1
390	1036	5	sfpHluorin	1
395	969	5	sfpHluorin	1
400	920	5	sfpHluorin	1
405	897	5	sfpHluorin	1
410	937	5	sfpHluorin	1
415	1028	5	sfpHluorin	1
420	1111	5	sfpHluorin	1
425	1223	5	sfpHluorin	1
430	1355	5	sfpHluorin	1
435	1520	5	sfpHluorin	1
440	1650	5	sfpHluorin	1
445	1796	5	sfpHluorin	1
450	1951	5	sfpHluorin	1
455	2095	5	sfpHluorin	1
460	2161	5	sfpHluorin	1
465	2208	5	sfpHluorin	1
470	2251	5	sfpHluorin	1
475	8663	5	sfpHluorin	1
355	660	5.5	sfpHluorin	1
360	785	5.5	sfpHluorin	1
365	904	5.5	sfpHluorin	1
370	1078	5.5	sfpHluorin	1
375	1183	5.5	sfpHluorin	1
380	1285	5.5	sfpHluorin	1
385	1315	5.5	sfpHluorin	1
390	1301	5.5	sfpHluorin	1
395	1209	5.5	sfpHluorin	1
400	1134	5.5	sfpHluorin	1
405	1092	5.5	sfpHluorin	1
410	1132	5.5	sfpHluorin	1
415	1241	5.5	sfpHluorin	1
420	1342	5.5	sfpHluorin	1
425	1482	5.5	sfpHluorin	1
430	1658	5.5	sfpHluorin	1
435	1847	5.5	sfpHluorin	1
440	2063	5.5	sfpHluorin	1
445	2228	5.5	sfpHluorin	1
450	2414	5.5	sfpHluorin	1
455	2636	5.5	sfpHluorin	1
460	2733	5.5	sfpHluorin	1
465	2786	5.5	sfpHluorin	1
470	2780	5.5	sfpHluorin	1
475	8132	5.5	sfpHluorin	1
355	815	6	sfpHluorin	1
360	974	6	sfpHluorin	1
365	1191	6	sfpHluorin	1
370	1397	6	sfpHluorin	1
375	1518	6	sfpHluorin	1
380	1645	6	sfpHluorin	1
385	1712	6	sfpHluorin	1
390	1636	6	sfpHluorin	1
395	1574	6	sfpHluorin	1
400	1457	6	sfpHluorin	1
405	1366	6	sfpHluorin	1
410	1412	6	sfpHluorin	1
415	1479	6	sfpHluorin	1
420	1555	6	sfpHluorin	1
425	1663	6	sfpHluorin	1
430	1833	6	sfpHluorin	1
435	2042	6	sfpHluorin	1
440	2255	6	sfpHluorin	1
445	2468	6	sfpHluorin	1
450	2689	6	sfpHluorin	1
455	2916	6	sfpHluorin	1
460	3043	6	sfpHluorin	1
465	3126	6	sfpHluorin	1
470	3144	6	sfpHluorin	1
475	9696	6	sfpHluorin	1
355	1006	6.6	sfpHluorin	1
360	1235	6.6	sfpHluorin	1
365	1514	6.6	sfpHluorin	1
370	1788	6.6	sfpHluorin	1
375	1993	6.6	sfpHluorin	1
380	2172	6.6	sfpHluorin	1
385	2248	6.6	sfpHluorin	1
390	2133	6.6	sfpHluorin	1
395	1931	6.6	sfpHluorin	1
400	1807	6.6	sfpHluorin	1
405	1667	6.6	sfpHluorin	1
410	1584	6.6	sfpHluorin	1
415	1600	6.6	sfpHluorin	1
420	1637	6.6	sfpHluorin	1
425	1649	6.6	sfpHluorin	1
430	1730	6.6	sfpHluorin	1
435	1853	6.6	sfpHluorin	1
440	1969	6.6	sfpHluorin	1
445	2125	6.6	sfpHluorin	1
450	2317	6.6	sfpHluorin	1
455	2582	6.6	sfpHluorin	1
460	2700	6.6	sfpHluorin	1
465	2719	6.6	sfpHluorin	1
470	2825	6.6	sfpHluorin	1
475	8300	6.6	sfpHluorin	1
355	1152	7.1	sfpHluorin	1
360	1422	7.1	sfpHluorin	1
365	1773	7.1	sfpHluorin	1
370	2123	7.1	sfpHluorin	1
375	2351	7.1	sfpHluorin	1
380	2546	7.1	sfpHluorin	1
385	2667	7.1	sfpHluorin	1
390	2558	7.1	sfpHluorin	1
395	2304	7.1	sfpHluorin	1
400	2070	7.1	sfpHluorin	1
405	1901	7.1	sfpHluorin	1
410	1781	7.1	sfpHluorin	1
415	1701	7.1	sfpHluorin	1
420	1605	7.1	sfpHluorin	1
425	1558	7.1	sfpHluorin	1
430	1535	7.1	sfpHluorin	1
435	1551	7.1	sfpHluorin	1
440	1599	7.1	sfpHluorin	1
445	1684	7.1	sfpHluorin	1
450	1848	7.1	sfpHluorin	1
455	1967	7.1	sfpHluorin	1
460	2107	7.1	sfpHluorin	1
465	2194	7.1	sfpHluorin	1
470	2286	7.1	sfpHluorin	1
475	8303	7.1	sfpHluorin	1
355	1406	7.7	sfpHluorin	1
360	1758	7.7	sfpHluorin	1
365	2143	7.7	sfpHluorin	1
370	2585	7.7	sfpHluorin	1
375	2853	7.7	sfpHluorin	1
380	3174	7.7	sfpHluorin	1
385	3229	7.7	sfpHluorin	1
390	3132	7.7	sfpHluorin	1
395	2843	7.7	sfpHluorin	1
400	2550	7.7	sfpHluorin	1
405	2249	7.7	sfpHluorin	1
410	2113	7.7	sfpHluorin	1
415	2006	7.7	sfpHluorin	1
420	1850	7.7	sfpHluorin	1
425	1656	7.7	sfpHluorin	1
430	1603	7.7	sfpHluorin	1
435	1523	7.7	sfpHluorin	1
440	1506	7.7	sfpHluorin	1
445	1568	7.7	sfpHluorin	1
450	1684	7.7	sfpHluorin	1
455	1846	7.7	sfpHluorin	1
460	1979	7.7	sfpHluorin	1
465	2052	7.7	sfpHluorin	1
470	2153	7.7	sfpHluorin	1
475	7664	7.7	sfpHluorin	1
355	1505	8.2	sfpHluorin	1
360	1872	8.2	sfpHluorin	1
365	2331	8.2	sfpHluorin	1
370	2824	8.2	sfpHluorin	1
375	3173	8.2	sfpHluorin	1
380	3487	8.2	sfpHluorin	1
385	3595	8.2	sfpHluorin	1
390	3405	8.2	sfpHluorin	1
395	3095	8.2	sfpHluorin	1
400	2789	8.2	sfpHluorin	1
405	2472	8.2	sfpHluorin	1
410	2293	8.2	sfpHluorin	1
415	2140	8.2	sfpHluorin	1
420	1960	8.2	sfpHluorin	1
425	1754	8.2	sfpHluorin	1
430	1637	8.2	sfpHluorin	1
435	1533	8.2	sfpHluorin	1
440	1468	8.2	sfpHluorin	1
445	1476	8.2	sfpHluorin	1
450	1599	8.2	sfpHluorin	1
455	1743	8.2	sfpHluorin	1
460	1878	8.2	sfpHluorin	1
465	1958	8.2	sfpHluorin	1
470	2066	8.2	sfpHluorin	1
475	7334	8.2	sfpHluorin	1
355	472	5	sfpHluorin	2
360	548	5	sfpHluorin	2
365	613	5	sfpHluorin	2
370	698	5	sfpHluorin	2
375	709	5	sfpHluorin	2
380	768	5	sfpHluorin	2
385	802	5	sfpHluorin	2
390	784	5	sfpHluorin	2
395	725	5	sfpHluorin	2
400	702	5	sfpHluorin	2
405	694	5	sfpHluorin	2
410	719	5	sfpHluorin	2
415	805	5	sfpHluorin	2
420	855	5	sfpHluorin	2
425	971	5	sfpHluorin	2
430	1063	5	sfpHluorin	2
435	1186	5	sfpHluorin	2
440	1295	5	sfpHluorin	2
445	1425	5	sfpHluorin	2
450	1531	5	sfpHluorin	2
455	1612	5	sfpHluorin	2
460	1660	5	sfpHluorin	2
465	1673	5	sfpHluorin	2
470	1694	5	sfpHluorin	2
475	5150	5	sfpHluorin	2
355	586	5.5	sfpHluorin	2
360	662	5.5	sfpHluorin	2
365	785	5.5	sfpHluorin	2
370	891	5.5	sfpHluorin	2
375	957	5.5	sfpHluorin	2
380	1033	5.5	sfpHluorin	2
385	1099	5.5	sfpHluorin	2
390	1053	5.5	sfpHluorin	2
395	992	5.5	sfpHluorin	2
400	965	5.5	sfpHluorin	2
405	923	5.5	sfpHluorin	2
410	983	5.5	sfpHluorin	2
415	1092	5.5	sfpHluorin	2
420	1179	5.5	sfpHluorin	2
425	1330	5.5	sfpHluorin	2
430	1475	5.5	sfpHluorin	2
435	1641	5.5	sfpHluorin	2
440	1839	5.5	sfpHluorin	2
445	2011	5.5	sfpHluorin	2
450	2179	5.5	sfpHluorin	2
455	2379	5.5	sfpHluorin	2
460	2467	5.5	sfpHluorin	2
465	2492	5.5	sfpHluorin	2
470	2504	5.5	sfpHluorin	2
475	9812	5.5	sfpHluorin	2
355	629	6	sfpHluorin	2
360	752	6	sfpHluorin	2
365	870	6	sfpHluorin	2
370	1036	6	sfpHluorin	2
375	1121	6	sfpHluorin	2
380	1212	6	sfpHluorin	2
385	1254	6	sfpHluorin	2
390	1191	6	sfpHluorin	2
395	1116	6	sfpHluorin	2
400	1054	6	sfpHluorin	2
405	1007	6	sfpHluorin	2
410	1035	6	sfpHluorin	2
415	1111	6	sfpHluorin	2
420	1162	6	sfpHluorin	2
425	1270	6	sfpHluorin	2
430	1435	6	sfpHluorin	2
435	1553	6	sfpHluorin	2
440	1707	6	sfpHluorin	2
445	1868	6	sfpHluorin	2
450	2048	6	sfpHluorin	2
455	2200	6	sfpHluorin	2
460	2341	6	sfpHluorin	2
465	2369	6	sfpHluorin	2
470	2413	6	sfpHluorin	2
475	7838	6	sfpHluorin	2
355	742	6.6	sfpHluorin	2
360	897	6.6	sfpHluorin	2
365	1083	6.6	sfpHluorin	2
370	1261	6.6	sfpHluorin	2
375	1398	6.6	sfpHluorin	2
380	1472	6.6	sfpHluorin	2
385	1534	6.6	sfpHluorin	2
390	1471	6.6	sfpHluorin	2
395	1359	6.6	sfpHluorin	2
400	1260	6.6	sfpHluorin	2
405	1148	6.6	sfpHluorin	2
410	1123	6.6	sfpHluorin	2
415	1133	6.6	sfpHluorin	2
420	1145	6.6	sfpHluorin	2
425	1178	6.6	sfpHluorin	2
430	1240	6.6	sfpHluorin	2
435	1320	6.6	sfpHluorin	2
440	1433	6.6	sfpHluorin	2
445	1512	6.6	sfpHluorin	2
450	1653	6.6	sfpHluorin	2
455	1814	6.6	sfpHluorin	2
460	1910	6.6	sfpHluorin	2
465	1949	6.6	sfpHluorin	2
470	2022	6.6	sfpHluorin	2
475	8614	6.6	sfpHluorin	2
355	835	7.1	sfpHluorin	2
360	1002	7.1	sfpHluorin	2
365	1215	7.1	sfpHluorin	2
370	1425	7.1	sfpHluorin	2
375	1567	7.1	sfpHluorin	2
380	1663	7.1	sfpHluorin	2
385	1729	7.1	sfpHluorin	2
390	1626	7.1	sfpHluorin	2
395	1496	7.1	sfpHluorin	2
400	1379	7.1	sfpHluorin	2
405	1243	7.1	sfpHluorin	2
410	1170	7.1	sfpHluorin	2
415	1156	7.1	sfpHluorin	2
420	1092	7.1	sfpHluorin	2
425	1046	7.1	sfpHluorin	2
430	1029	7.1	sfpHluorin	2
435	1070	7.1	sfpHluorin	2
440	1099	7.1	sfpHluorin	2
445	1154	7.1	sfpHluorin	2
450	1248	7.1	sfpHluorin	2
455	1355	7.1	sfpHluorin	2
460	1432	7.1	sfpHluorin	2
465	1464	7.1	sfpHluorin	2
470	1564	7.1	sfpHluorin	2
475	7038	7.1	sfpHluorin	2
355	980	7.7	sfpHluorin	2
360	1200	7.7	sfpHluorin	2
365	1471	7.7	sfpHluorin	2
370	1741	7.7	sfpHluorin	2
375	1970	7.7	sfpHluorin	2
380	2098	7.7	sfpHluorin	2
385	2197	7.7	sfpHluorin	2
390	2031	7.7	sfpHluorin	2
395	1866	7.7	sfpHluorin	2
400	1702	7.7	sfpHluorin	2
405	1514	7.7	sfpHluorin	2
410	1414	7.7	sfpHluorin	2
415	1312	7.7	sfpHluorin	2
420	1228	7.7	sfpHluorin	2
425	1143	7.7	sfpHluorin	2
430	1057	7.7	sfpHluorin	2
435	1051	7.7	sfpHluorin	2
440	1036	7.7	sfpHluorin	2
445	1057	7.7	sfpHluorin	2
450	1141	7.7	sfpHluorin	2
455	1216	7.7	sfpHluorin	2
460	1319	7.7	sfpHluorin	2
465	1351	7.7	sfpHluorin	2
470	1470	7.7	sfpHluorin	2
475	7196	7.7	sfpHluorin	2
355	1045	8.2	sfpHluorin	2
360	1288	8.2	sfpHluorin	2
365	1580	8.2	sfpHluorin	2
370	1891	8.2	sfpHluorin	2
375	2135	8.2	sfpHluorin	2
380	2282	8.2	sfpHluorin	2
385	2390	8.2	sfpHluorin	2
390	2243	8.2	sfpHluorin	2
395	2037	8.2	sfpHluorin	2
400	1859	8.2	sfpHluorin	2
405	1658	8.2	sfpHluorin	2
410	1519	8.2	sfpHluorin	2
415	1439	8.2	sfpHluorin	2
420	1309	8.2	sfpHluorin	2
425	1182	8.2	sfpHluorin	2
430	1090	8.2	sfpHluorin	2
435	1009	8.2	sfpHluorin	2
440	981	8.2	sfpHluorin	2
445	1007	8.2	sfpHluorin	2
450	1069	8.2	sfpHluorin	2
455	1141	8.2	sfpHluorin	2
460	1243	8.2	sfpHluorin	2
465	1293	8.2	sfpHluorin	2
470	1368	8.2	sfpHluorin	2
475	6131	8.2	sfpHluorin	2
355	784	5	sfpHluorin	3
360	928	5	sfpHluorin	3
365	1089	5	sfpHluorin	3
370	1249	5	sfpHluorin	3
375	1367	5	sfpHluorin	3
380	1482	5	sfpHluorin	3
385	1560	5	sfpHluorin	3
390	1509	5	sfpHluorin	3
395	1428	5	sfpHluorin	3
400	1364	5	sfpHluorin	3
405	1337	5	sfpHluorin	3
410	1402	5	sfpHluorin	3
415	1588	5	sfpHluorin	3
420	1762	5	sfpHluorin	3
425	1917	5	sfpHluorin	3
430	2209	5	sfpHluorin	3
435	2486	5	sfpHluorin	3
440	2725	5	sfpHluorin	3
445	3005	5	sfpHluorin	3
450	3323	5	sfpHluorin	3
455	3552	5	sfpHluorin	3
460	3657	5	sfpHluorin	3
465	3734	5	sfpHluorin	3
470	3718	5	sfpHluorin	3
475	10169	5	sfpHluorin	3
355	789	5.5	sfpHluorin	3
360	935	5.5	sfpHluorin	3
365	1105	5.5	sfpHluorin	3
370	1333	5.5	sfpHluorin	3
375	1459	5.5	sfpHluorin	3
380	1571	5.5	sfpHluorin	3
385	1652	5.5	sfpHluorin	3
390	1597	5.5	sfpHluorin	3
395	1508	5.5	sfpHluorin	3
400	1447	5.5	sfpHluorin	3
405	1411	5.5	sfpHluorin	3
410	1515	5.5	sfpHluorin	3
415	1655	5.5	sfpHluorin	3
420	1812	5.5	sfpHluorin	3
425	1983	5.5	sfpHluorin	3
430	2282	5.5	sfpHluorin	3
435	2533	5.5	sfpHluorin	3
440	2834	5.5	sfpHluorin	3
445	3137	5.5	sfpHluorin	3
450	3455	5.5	sfpHluorin	3
455	3765	5.5	sfpHluorin	3
460	3945	5.5	sfpHluorin	3
465	3993	5.5	sfpHluorin	3
470	4107	5.5	sfpHluorin	3
475	8971	5.5	sfpHluorin	3
355	982	6	sfpHluorin	3
360	1203	6	sfpHluorin	3
365	1479	6	sfpHluorin	3
370	1744	6	sfpHluorin	3
375	1939	6	sfpHluorin	3
380	2120	6	sfpHluorin	3
385	2216	6	sfpHluorin	3
390	2110	6	sfpHluorin	3
395	2038	6	sfpHluorin	3
400	1879	6	sfpHluorin	3
405	1793	6	sfpHluorin	3
410	1838	6	sfpHluorin	3
415	1932	6	sfpHluorin	3
420	2066	6	sfpHluorin	3
425	2239	6	sfpHluorin	3
430	2437	6	sfpHluorin	3
435	2752	6	sfpHluorin	3
440	3061	6	sfpHluorin	3
445	3337	6	sfpHluorin	3
450	3697	6	sfpHluorin	3
455	4017	6	sfpHluorin	3
460	4213	6	sfpHluorin	3
465	4312	6	sfpHluorin	3
470	4353	6	sfpHluorin	3
475	10367	6	sfpHluorin	3
355	1409	6.6	sfpHluorin	3
360	1740	6.6	sfpHluorin	3
365	2190	6.6	sfpHluorin	3
370	2620	6.6	sfpHluorin	3
375	2951	6.6	sfpHluorin	3
380	3196	6.6	sfpHluorin	3
385	3345	6.6	sfpHluorin	3
390	3250	6.6	sfpHluorin	3
395	2940	6.6	sfpHluorin	3
400	2735	6.6	sfpHluorin	3
405	2517	6.6	sfpHluorin	3
410	2431	6.6	sfpHluorin	3
415	2445	6.6	sfpHluorin	3
420	2458	6.6	sfpHluorin	3
425	2499	6.6	sfpHluorin	3
430	2642	6.6	sfpHluorin	3
435	2832	6.6	sfpHluorin	3
440	3053	6.6	sfpHluorin	3
445	3359	6.6	sfpHluorin	3
450	3736	6.6	sfpHluorin	3
455	4009	6.6	sfpHluorin	3
460	4263	6.6	sfpHluorin	3
465	4335	6.6	sfpHluorin	3
470	4467	6.6	sfpHluorin	3
475	9014	6.6	sfpHluorin	3
355	1412	7.1	sfpHluorin	3
360	1782	7.1	sfpHluorin	3
365	2240	7.1	sfpHluorin	3
370	2706	7.1	sfpHluorin	3
375	2987	7.1	sfpHluorin	3
380	3251	7.1	sfpHluorin	3
385	3401	7.1	sfpHluorin	3
390	3242	7.1	sfpHluorin	3
395	2913	7.1	sfpHluorin	3
400	2713	7.1	sfpHluorin	3
405	2443	7.1	sfpHluorin	3
410	2262	7.1	sfpHluorin	3
415	2181	7.1	sfpHluorin	3
420	2068	7.1	sfpHluorin	3
425	1986	7.1	sfpHluorin	3
430	1956	7.1	sfpHluorin	3
435	1927	7.1	sfpHluorin	3
440	2009	7.1	sfpHluorin	3
445	2171	7.1	sfpHluorin	3
450	2342	7.1	sfpHluorin	3
455	2585	7.1	sfpHluorin	3
460	2730	7.1	sfpHluorin	3
465	2812	7.1	sfpHluorin	3
470	2954	7.1	sfpHluorin	3
475	8647	7.1	sfpHluorin	3
355	2070	7.7	sfpHluorin	3
360	2573	7.7	sfpHluorin	3
365	3181	7.7	sfpHluorin	3
370	3865	7.7	sfpHluorin	3
375	4333	7.7	sfpHluorin	3
380	4714	7.7	sfpHluorin	3
385	4912	7.7	sfpHluorin	3
390	4604	7.7	sfpHluorin	3
395	4212	7.7	sfpHluorin	3
400	3731	7.7	sfpHluorin	3
405	3315	7.7	sfpHluorin	3
410	3069	7.7	sfpHluorin	3
415	2847	7.7	sfpHluorin	3
420	2557	7.7	sfpHluorin	3
425	2357	7.7	sfpHluorin	3
430	2195	7.7	sfpHluorin	3
435	2088	7.7	sfpHluorin	3
440	2045	7.7	sfpHluorin	3
445	2175	7.7	sfpHluorin	3
450	2339	7.7	sfpHluorin	3
455	2525	7.7	sfpHluorin	3
460	2719	7.7	sfpHluorin	3
465	2878	7.7	sfpHluorin	3
470	3013	7.7	sfpHluorin	3
475	7492	7.7	sfpHluorin	3
355	1620	8.2	sfpHluorin	3
360	2111	8.2	sfpHluorin	3
365	2591	8.2	sfpHluorin	3
370	3161	8.2	sfpHluorin	3
375	3504	8.2	sfpHluorin	3
380	3775	8.2	sfpHluorin	3
385	3949	8.2	sfpHluorin	3
390	3778	8.2	sfpHluorin	3
395	3474	8.2	sfpHluorin	3
400	3186	8.2	sfpHluorin	3
405	2798	8.2	sfpHluorin	3
410	2545	8.2	sfpHluorin	3
415	2360	8.2	sfpHluorin	3
420	2173	8.2	sfpHluorin	3
425	1958	8.2	sfpHluorin	3
430	1770	8.2	sfpHluorin	3
435	1638	8.2	sfpHluorin	3
440	1575	8.2	sfpHluorin	3
445	1600	8.2	sfpHluorin	3
450	1758	8.2	sfpHluorin	3
455	1897	8.2	sfpHluorin	3
460	2051	8.2	sfpHluorin	3
465	2143	8.2	sfpHluorin	3
470	2248	8.2	sfpHluorin	3
475	6672	8.2	sfpHluorin	3
355	501	5	sfpHluorin	4
360	568	5	sfpHluorin	4
365	642	5	sfpHluorin	4
370	736	5	sfpHluorin	4
375	757	5	sfpHluorin	4
380	838	5	sfpHluorin	4
385	867	5	sfpHluorin	4
390	840	5	sfpHluorin	4
395	793	5	sfpHluorin	4
400	767	5	sfpHluorin	4
405	755	5	sfpHluorin	4
410	788	5	sfpHluorin	4
415	872	5	sfpHluorin	4
420	946	5	sfpHluorin	4
425	1052	5	sfpHluorin	4
430	1204	5	sfpHluorin	4
435	1335	5	sfpHluorin	4
440	1450	5	sfpHluorin	4
445	1572	5	sfpHluorin	4
450	1713	5	sfpHluorin	4
455	1755	5	sfpHluorin	4
460	1815	5	sfpHluorin	4
465	1832	5	sfpHluorin	4
470	1835	5	sfpHluorin	4
475	4801	5	sfpHluorin	4
355	587	5.5	sfpHluorin	4
360	708	5.5	sfpHluorin	4
365	824	5.5	sfpHluorin	4
370	964	5.5	sfpHluorin	4
375	1023	5.5	sfpHluorin	4
380	1128	5.5	sfpHluorin	4
385	1149	5.5	sfpHluorin	4
390	1100	5.5	sfpHluorin	4
395	1062	5.5	sfpHluorin	4
400	1010	5.5	sfpHluorin	4
405	996	5.5	sfpHluorin	4
410	1035	5.5	sfpHluorin	4
415	1126	5.5	sfpHluorin	4
420	1293	5.5	sfpHluorin	4
425	1424	5.5	sfpHluorin	4
430	1575	5.5	sfpHluorin	4
435	1775	5.5	sfpHluorin	4
440	1941	5.5	sfpHluorin	4
445	2207	5.5	sfpHluorin	4
450	2349	5.5	sfpHluorin	4
455	2566	5.5	sfpHluorin	4
460	2649	5.5	sfpHluorin	4
465	2678	5.5	sfpHluorin	4
470	2654	5.5	sfpHluorin	4
475	6223	5.5	sfpHluorin	4
355	611	6	sfpHluorin	4
360	729	6	sfpHluorin	4
365	853	6	sfpHluorin	4
370	1006	6	sfpHluorin	4
375	1080	6	sfpHluorin	4
380	1157	6	sfpHluorin	4
385	1178	6	sfpHluorin	4
390	1159	6	sfpHluorin	4
395	1089	6	sfpHluorin	4
400	1052	6	sfpHluorin	4
405	969	6	sfpHluorin	4
410	995	6	sfpHluorin	4
415	1065	6	sfpHluorin	4
420	1112	6	sfpHluorin	4
425	1198	6	sfpHluorin	4
430	1357	6	sfpHluorin	4
435	1508	6	sfpHluorin	4
440	1639	6	sfpHluorin	4
445	1800	6	sfpHluorin	4
450	1946	6	sfpHluorin	4
455	2079	6	sfpHluorin	4
460	2161	6	sfpHluorin	4
465	2172	6	sfpHluorin	4
470	2214	6	sfpHluorin	4
475	5659	6	sfpHluorin	4
355	722	6.6	sfpHluorin	4
360	839	6.6	sfpHluorin	4
365	1018	6.6	sfpHluorin	4
370	1203	6.6	sfpHluorin	4
375	1278	6.6	sfpHluorin	4
380	1397	6.6	sfpHluorin	4
385	1471	6.6	sfpHluorin	4
390	1395	6.6	sfpHluorin	4
395	1255	6.6	sfpHluorin	4
400	1173	6.6	sfpHluorin	4
405	1076	6.6	sfpHluorin	4
410	1042	6.6	sfpHluorin	4
415	1055	6.6	sfpHluorin	4
420	1080	6.6	sfpHluorin	4
425	1100	6.6	sfpHluorin	4
430	1184	6.6	sfpHluorin	4
435	1238	6.6	sfpHluorin	4
440	1338	6.6	sfpHluorin	4
445	1434	6.6	sfpHluorin	4
450	1547	6.6	sfpHluorin	4
455	1682	6.6	sfpHluorin	4
460	1769	6.6	sfpHluorin	4
465	1776	6.6	sfpHluorin	4
470	1847	6.6	sfpHluorin	4
475	6250	6.6	sfpHluorin	4
355	808	7.1	sfpHluorin	4
360	977	7.1	sfpHluorin	4
365	1199	7.1	sfpHluorin	4
370	1416	7.1	sfpHluorin	4
375	1582	7.1	sfpHluorin	4
380	1698	7.1	sfpHluorin	4
385	1702	7.1	sfpHluorin	4
390	1600	7.1	sfpHluorin	4
395	1496	7.1	sfpHluorin	4
400	1356	7.1	sfpHluorin	4
405	1223	7.1	sfpHluorin	4
410	1162	7.1	sfpHluorin	4
415	1130	7.1	sfpHluorin	4
420	1084	7.1	sfpHluorin	4
425	1043	7.1	sfpHluorin	4
430	1036	7.1	sfpHluorin	4
435	1062	7.1	sfpHluorin	4
440	1090	7.1	sfpHluorin	4
445	1146	7.1	sfpHluorin	4
450	1227	7.1	sfpHluorin	4
455	1318	7.1	sfpHluorin	4
460	1380	7.1	sfpHluorin	4
465	1436	7.1	sfpHluorin	4
470	1521	7.1	sfpHluorin	4
475	5407	7.1	sfpHluorin	4
355	912	7.7	sfpHluorin	4
360	1131	7.7	sfpHluorin	4
365	1350	7.7	sfpHluorin	4
370	1619	7.7	sfpHluorin	4
375	1787	7.7	sfpHluorin	4
380	1951	7.7	sfpHluorin	4
385	2016	7.7	sfpHluorin	4
390	1918	7.7	sfpHluorin	4
395	1737	7.7	sfpHluorin	4
400	1570	7.7	sfpHluorin	4
405	1399	7.7	sfpHluorin	4
410	1318	7.7	sfpHluorin	4
415	1225	7.7	sfpHluorin	4
420	1151	7.7	sfpHluorin	4
425	1061	7.7	sfpHluorin	4
430	1010	7.7	sfpHluorin	4
435	966	7.7	sfpHluorin	4
440	968	7.7	sfpHluorin	4
445	987	7.7	sfpHluorin	4
450	1059	7.7	sfpHluorin	4
455	1135	7.7	sfpHluorin	4
460	1200	7.7	sfpHluorin	4
465	1270	7.7	sfpHluorin	4
470	1332	7.7	sfpHluorin	4
475	7726	7.7	sfpHluorin	4
355	1045	8.2	sfpHluorin	4
360	1279	8.2	sfpHluorin	4
365	1605	8.2	sfpHluorin	4
370	1917	8.2	sfpHluorin	4
375	2130	8.2	sfpHluorin	4
380	2310	8.2	sfpHluorin	4
385	2401	8.2	sfpHluorin	4
390	2233	8.2	sfpHluorin	4
395	2078	8.2	sfpHluorin	4
400	1854	8.2	sfpHluorin	4
405	1664	8.2	sfpHluorin	4
410	1502	8.2	sfpHluorin	4
415	1407	8.2	sfpHluorin	4
420	1285	8.2	sfpHluorin	4
425	1197	8.2	sfpHluorin	4
430	1095	8.2	sfpHluorin	4
435	1020	8.2	sfpHluorin	4
440	997	8.2	sfpHluorin	4
445	1013	8.2	sfpHluorin	4
450	1071	8.2	sfpHluorin	4
455	1144	8.2	sfpHluorin	4
460	1188	8.2	sfpHluorin	4
465	1255	8.2	sfpHluorin	4
470	1318	8.2	sfpHluorin	4
475	4871	8.2	sfpHluorin	4
