# Supplementary material for: Osmotic stress induces formation of both liquid condensates and amyloids by a yeast prion domain
Source: J Biol Chem. 2024 Sep 12;300(10):107766. doi: 10.1016/j.jbc.2024.107766 (PMC11736011; doi:10.1016/j.jbc.2024.107766)
Supplement: Supplemental Dataset S2 [file mmc2.xlsx]

## Sheet: 20220824_Ade_KCl-AB190+p669
Strain:	AB190		Frame (1frame=0.518s)	set 1	set 2	set 3	set 4	set 5	set 6	set 7	set 8	set 9	set 10	set 11	set 12	set 13	set 14	set 15	set 16	set 17	set 18
plasmid:	Sup35-NM-GFP (FWP_669)	Pre-Bleach	1	39182423	18902731	18579538	18529385	18278231	26964941	14958844	16917045	16501000	26469500	24635769	18346459	23081542	moves	26891067	27115056	41433625	21862238
Condition:	1M KCl for 1h		2	38647154	20769423	17860846	18113154	18517500	27126853	15256250	17681795	15855077	27290231	25184423	18847486	24315500		27489267	28346222	41660234	22220667
			3	38841769	19864654	17529269	18171654	18540077	27763882	15519125	17345773	16623269	27564385	25277000	18851054	24642667		28027467	27786167	41308812	22652667
			4	39029269	19867038	18343385	18410923	19903885	27772647	16212781	17808386	15523115	26733346	24703808	18822243	24182083		26681000	28201556	41410672	21649429
			5	39890077	19353038	17568231	19147346	18463885	27740324	15444938	18266068	16021077	27210423	24827154	19009297	23658083		27962350	27773222	42291156	21978238
			6	38882846	19987769	16629115	17497654	18009000	26573471	15248344	18168886	15169385	26867808	25878962	18036892	22590250		27891650	28189667	40521344	22273476
			7	38041731	19698808	16992615	18514346	19106462	26758118	15616438	17631273	15488808	27123115	24338692	18967135	22909667		27076083	27225139	41056109	20672810
			8	38568231	18290769	18374000	18133885	18908923	27622912	15520000	17347341	15616962	25427385	25165231	18396622	23143083		26572567	28207222	41136328	21956238
			9	38147577	18672846	17452423	18240692	19090231	27222206	14926562	18410659	15765000	27324808	24589731	19357081	23525625		27303133	28551639	41448719	21319095
			10	40024077	19578077	17069308	18428462	18998038	27821471	15405938	18547364	16414308	25075962	25628308	18625946	22569292		28116617	28080333	41581562	22143000
			11	39165000	20327077	17889192	18698846	19144462	28161265	15853562	18083159	15768462	26600000	24279962	18539838	23188792		27749983	27861806	41069266	21421048
			12	39098077	19306769	17036308	18286077	18502038	26958118	16184500	17625045	15899462	25935885	25236077	18647432	24514417		26859750	27507083	41405844	23102714
			13	38444231	19799269	18286500	18514962	18417192	26211824	16537281	17928773	15183654	26493308	24048231	19066784	23739917		27598950	27925694	40710531	21455238
			14	40087000	20178462	17265308	18127308	18498269	26955735	16012344	18042159	15957500	24841077	24458885	18636973	22535000		26954617	27307056	41229969	22663810
			15	39495885	20451308	17469462	17656500	18705846	26457647	15106625	18295500	16075231	25942308	22804462	18170595	20799417		27301617	27439222	41464219	21392381
			16	39688038	20131692	17600577	17875654	19729962	27514294	15637125	18186136	15666846	25909885	24802423	18791541	23395958		27029850	27195694	41873047	22908714
			17	41242923	19198385	16930962	18198808	19597115	26199765	15833375	17260750	16331846	26982808	25287038	18289622	22202583		27343600	28168278	41446000	22189286
			18	38263538	20615654	17164231	18329808	18665462	27610647	16383438	17652182	15357308	28045077	23148846	18105865	21039958		27718067	27953806	41628281	22414857
			19	39333115	19618423	17480885	19221308	19133962	28202853	15271281	17522182	15693923	25101769	25463462	18327892	23215000		27059150	28237000	41909719	22262857
			20	37301000	18764346	16532231	16928615	18619731	25466235	14634406	17657727	15295423	26392000	24552692	17586378	22720208		27647000	27316194	41494859	23574476
		Post-bleach	21	2468538	2349615	1256038	3089077	3292115	2285088	2495344	2581568	2050500	9968192	3177577	1259892	2434750		4053817	2788639	3400828	1407048
			22	2736654	2707231	1581462	3295154	3765615	3054735	2616125	3322182	2139615	10298346	4253577	1266541	2646292		4394267	3337889	3837922	2145714
			23	2781538	2965731	1975038	3309500	4613731	3633912	2972719	3747636	2382269	10843115	4830538	1742378	3083458		4546233	3675250	4554172	2599381
			24	3143846	3330731	2009885	3630846	4317077	4254265	3088188	3919955	2747231	10562231	5599692	1683378	2969958		4901500	3760472	4940109	2931857
			25	3387962	3893038	2340423	3917423	4624615	4565118	3383719	4622932	2737462	11038885	6477346	1980568	3157333		5023950	3663444	5241609	3321238
			26	3558731	3862385	2392385	4371077	5520077	5127853	3353094	4926864	2831385	10780923	6640385	2303270	3199708		5380733	3951278	5611172	3618905
			27	3808769	4018346	2570231	4242885	5449654	5415088	3825812	5342659	3347962	10951846	7492385	2478243	3195125		6073517	4521028	5841438	4039952
			28	3828423	4468038	2694962	4170077	6005308	6259235	3849906	5539773	3325346	11074808	7294577	2437297	3656833		5809800	4749917	6201469	4214190
			29	4320731	4416154	3121808	4940192	6081962	6418676	4104531	6237932	3400962	11349885	7897308	2698405	3522958		5903550	4904194	6822141	4553048
			30	4445923	4552346	3268462	4421577	6347808	6443529	4123875	6187909	3354808	11737154	8284154	3009459	3472583		6107450	4949111	7023438	4761476
			31	4184885	4899192	3253154	4737846	6626154	7544441	4375656	6102227	3475885	11740500	9002923	3167730	3767583		6559083	5165583	7223953	5272810
			32	4726808	4772423	3661269	5099731	7352654	7535147	4489781	6834727	3764500	11897885	9279346	3159351	3818083		6718917	5406000	7552047	5370238
			33	4715269	5213577	3572923	5220000	7022423	8111441	4409219	7042159	3966692	11433769	10175654	3565297	3533042		7024850	5436944	7393312	5420524
			34	4826731	5352692	3654962	5137654	7232000	7933206	4708344	7329841	3873962	11324000	9534923	3487459	3945042		7104083	5322778	7838406	5925000
			35	4873269	5434192	3762154	5187885	7258615	8584912	4636188	7276795	3991192	11702500	10005654	3787027	3980458		7170467	5625417	7583500	5485143
			36	5059500	5380423	3840692	5487154	7085308	8532676	4839781	7611455	4049154	12470077	10446269	3877351	4326958		7325817	5701306	8335438	5999619
			37	5233154	5882308	4089808	6088269	7660808	8811941	5195938	7718432	4126269	11615423	11019654	4219541	3849792		7680283	5584833	8406547	5900524
			38	5385423	5731615	4281077	5740577	7937000	9395441	5077000	7832386	4330654	12175577	11836385	4026568	4265500		7935517	6101278	8611531	6743000
			39	5305385	5998654	4352538	6043192	7574423	9698206	5240312	7964364	4218192	11673538	10995500	4392892	4326125		7956200	5954056	8942875	6638667
			40	5488615	5780769	4326154	5985192	7885462	9277265	5354375	8439477	4299731	12051385	11371423	4627459	4187792		8078517	6402861	8812797	6762143
			41	5913654	6222192	4811385	6143192	8317731	9932500	5188531	8491864	4502962	11124154	11147154	4451243	4503875		7852483	6658972	9075484	6992667
			42	6250538	5884077	5011385	5992731	8487077	10611412	5346156	8474795	4300385	11735500	12058423	4826892	4607292		8376417	6538500	9187484	6763190
			43	6283038	6760577	4871462	6127192	8867885	10105471	5728281	8608318	4575692	12125885	11602346	4975324	4328708		8777267	6720250	9568562	7208048
			44	6211731	6350962	4870308	6483538	7950385	10372676	5419531	8671250	4733346	11383269	11726038	4857811	4462750		8853633	6675139	10007188	7123810
			45	6291423	6637115	5043769	6610038	8460231	10640618	5716125	8713705	4891885	11873654	12035115	4920946	4653458		8436883	6868083	9915938	7597571
			46	6979538	6417692	5109808	6474115	8735038	11104412	6167438	8770864	5168885	12179231	11520731	5082676	4788833		9124083	7133694	10161500	7967762
			47	6185000	6663885	5035000	6725385	8664500	10506118	5564312	8749455	4713577	12251231	12519846	5128270	4750875		8872417	6918750	9955109	7885952
			48	6931885	6534077	5524615	6655462	9431962	11292971	5719344	9552523	4809615	11980077	12208115	5529324	4405167		8551850	7291611	10714922	7279190
			49	7171269	7701308	5598308	6715923	8832308	11160529	6023812	9446773	4759115	12248692	11957538	5415054	4996792		9226150	7366833	10384438	7983190
			50	7032731	7082423	5296462	6786846	9410923	11516882	5937719	9598932	5040577	12786346	13919269	5545432	5083125		9418133	7569556	10512703	8090286
			51	7172500	6973269	5467346	7074385	8876077	10788118	5967906	9730068	5278769	12787308	13456500	5806946	5068625		9625633	7622917	11092000	8450667
			52	7218577	7418654	5743923	6733885	9795231	11686088	6587812	9333523	5392538	12564500	13225308	5540216	5103500		9669533	7623583	11179297	8257333
			53	7988385	7282269	5865038	6639038	9639346	12044088	6548844	9511750	5180231	12013577	12856731	5714568	5363875		9490217	7781250	11584141	7748048
			54	7120923	7307077	5898269	7085462	10197423	12663235	6434625	9937000	5370077	13234769	13663346	5725459	5302250		9660833	7490778	11181609	8526810
			55	7647577	7805692	5394615	7215154	10327692	13043941	6611094	10028818	4958500	12536385	13903346	5995189	5369208		10006817	7934500	11902844	8539095
			56	7748154	7719962	5752769	7891038	10213077	13438647	6652875	10562477	5394692	12753615	13785462	5981162	5159375		10017167	7843639	11758438	8397619
			57	8073500	7954308	6213462	7712538	10047538	13028088	6576031	9774727	5403846	13277500	13421077	6172703	5091458		10384617	8248472	11300781	8521714
			58	8290885	7554423	6083577	7448231	9272923	12357088	6778906	9957727	5741077	12229038	14120654	6458108	5309458		10418933	8058278	12085031	8205000
			59	7815769	7660731	6338500	7474231	9501731	13310618	6687750	10126545	5467192	13016385	13926423	6260162	5445958		10125317	8031528	12303750	8812095
			60	8129154	7997038	6114538	7352577	9844731	13226382	6772500	10496545	5354462	12559885	13841654	6274892	5512917		10688183	8008444	12159547	8480286
			61	8560577	7793731	6191885	8016769	9629769	13127559	6847562	10282477	5567231	12514654	14523077	6127162	5669833		10818783	8493639	12991484	9395429
			62	8214000	8225077	6503423	7614231	10508962	13270088	7235562	11077045	5349385	12533923	14665731	6817811	5349167		10621250	8227667	12313953	8858571
			63	8962308	8176500	6354615	7502577	10323231	12824912	7431031	10657341	5332192	12919731	15043385	6521595	5741125		10366500	8825611	12821938	9345857
			64	8245346	7596692	6071962	7821615	10813269	13267412	7263438	11075841	5842038	13466654	15233423	6767541	5636458		10602000	8641889	12881797	9299619
			65	8283462	7769385	5822077	7688808	10290731	13208029	7510719	11178864	6070462	13337115	14410154	6381865	5481708		10510517	8722639	12920891	9522762
			66	8229885	8590269	6991192	8276885	10165731	12694971	6954219	10491955	5827077	12545885	14895077	6907973	5672417		11029983	9115778	13580484	9310095
			67	8564115	8829269	6643154	8012654	10045308	14046206	7128125	11181886	5865577	13068654	14161654	7108595	5641583		11037167	9212000	12848844	9386952
			68	8872231	8337423	6814962	7798038	11242577	13237088	7125781	11336750	5990731	12645038	14639577	6953838	5994208		11128467	9431333	14174094	9977857
			69	8534885	8743923	6329769	7697615	10417808	13553824	7144812	10720932	5584462	12849077	14470231	6780135	5759042		11409250	8803750	13483469	10410810
			70	9012192	8698346	6532538	8299962	10355462	13830029	7073500	11275795	5800731	12037654	14763923	6891946	6039042		10863933	9373250	13561172	9124810
			71	9139846	8478923	6909423	8493423	10521615	14115794	7036188	11495318	6296115	12128654	14671269	7319135	5903375		11719250	9987944	14090094	9901667
			72	9113538	8947846	7248385	8761038	11399538	13495029	7710000	11377955	6293731	13146731	15822577	7269189	5690208		11251683	9271472	13862406	9409381
			73	9528077	9045885	7560308	8316154	11064077	14642647	7283406	11318795	6257923	13057885	16236385	7309919	5480375		11458817	9875139	13630578	9938048
			74	9043538	9111423	7178423	8126577	11155346	14390676	7259281	11682727	6084962	13365115	14971538	7305000	5624417		11731583	9838139	15013469	9796810
			75	9438769	8092500	7041269	8546192	10492115	13560941	7291500	11550818	6310192	12601231	16239038	7260432	5927875		12161133	10209611	14385875	9979810
			76	9144154	8504269	7110462	8134000	10664577	14174176	7459125	11378614	6106231	13229808	15269462	7596378	5991583		11889533	9317639	14395109	9762143
			77	9473731	8523115	7274846	9114115	11606500	14506176	7622875	11815477	6387577	13420500	15488192	7299243	6094208		11630717	9959778	15303906	10006524
			78	9890962	9009846	6863423	8396000	11437462	13349088	7681406	12043955	5941962	13129654	16035500	7574108	5951167		11899783	9406111	14784328	10518190
			79	9823577	8846462	7426500	8236654	11340923	13584706	7938844	11650818	6579923	12407231	15436077	7367162	6208208		12171533	9682889	14813109	10855143
			80	9456385	8625115	7376385	8419654	10966038	14643118	7836125	12034273	6090154	12897154	15241769	7340784	6243125		12560383	9980139	15381859	10317476
			81	9341308	9823154	7142346	9070654	11428038	14586735	7990344	11491318	6513308	12571615	16206846	7626135	6279875		12389733	10234972	15148672	9678952
			82	9848654	9343615	7283654	8700654	11613769	14937118	7851125	11988500	6495577	13267692	16126500	7838324	6550417		12369933	10628028	14914031	10861952
			83	9961115	9886923	7382500	9013538	11278346	14498235	8421156	11699477	6518192	13384154	16149577	7666162	6317625		12605350	10814861	14846594	10112476
			84	10360346	9695500	7928538	8765923	11201308	15110618	8392875	11587318	6146962	12601154	16813500	7772027	6377583		12570483	10193333	15553734	10788714
			85	10510346	9731077	7297962	8867000	11413769	14483735	7587625	11828091	6096769	12547692	16110769	7631297	6010042		12533617	10299917	15583922	10207333
			86	10501577	9974308	7269846	8431577	11602654	15480500	8075062	11100114	6228038	13651654	15854577	8051027	6520958		12201767	10686778	15803250	10290571
			87	10343538	9919385	7705423	9060577	10701462	14889794	8509406	12257068	6645000	13333577	15812115	8381351	6579625		12724100	10976833	16395578	10498095
			88	10118962	9282115	7563346	8958538	11191731	15738912	8270531	11714659	6548731	12529538	16268231	7872027	6276958		13158933	10995917	15776922	11279667
			89	10205115	9388846	8012654	9167115	11431423	15246265	8178031	11699636	6933654	12641538	16640962	8011351	6675500		12508283	10694417	15865688	10843714
			90	10680269	9509077	7591346	9289769	11612577	14652029	8445812	11781023	6389038	13254577	16405577	8066135	6821500		12716083	10445417	16475312	10764048
			91	10812808	9091115	7402192	8756385	11789731	14892412	8310500	12371068	6737423	12904769	15948923	8009027	6519792		13304550	10831389	16305453	10820000
			92	10852885	9108885	8007500	9176038	11242692	15357088	8599562	12038795	6641308	13279308	16021115	8147000	6814333		13069033	11282389	16374094	10040619
			93	10314962	9550154	7872808	9451154	12288654	15301118	9044344	12400886	6103500	13089346	16690462	8634541	6602708		13326583	11344417	16402594	10873905
			94	10793308	10118692	8358654	9678692	11624000	15292000	8486281	12171227	6720577	13053038	16588154	8576351	6356625		12711200	11011917	16790781	11444286
			95	10525846	9539462	7890308	8897500	11195769	15293794	8305312	11916159	6762192	14004077	17028385	8387649	6986042		13558350	11490611	17404031	11249333
			96	10665577	9277500	7516192	9253462	11896500	15316647	8535844	11927682	6734769	12798423	16981231	8329486	6978042		13201250	11222667	16836641	11405952
			97	11520269	9065346	7862654	9043308	11957962	15834824	8879094	12506614	6636731	13754154	16875269	8041703	6737625		13156767	10779944	17123234	11379524
			98	10657731	9930077	7725654	8834346	11373154	15916941	8927688	12681341	7170077	13479769	15354231	8866459	6254000		13410950	11018417	17614344	11066714
			99	10844962	9885731	7629846	8932154	12079731	15124618	8998188	12280568	6857692	14335538	15849077	8228649	6791667		13525950	11294472	17693141	10373905
			100	10946346	9291192	8060615	9661000	11929115	15840176	9333219	12039386	7082808	13561154	16383077	7820351	7055000		13771633	11480222	17682125	11360238
			101	11329846	9858615	8345615	8953923	11683769	14977765	9190562	12202023	6765423	13718654	16588538	8430514	6706000		13730583	11488944	17342531	10715000
			102	11310231	9446231	8007462	9038115	12073000	15946235	8884000	12752386	7303923	13491308	16544154	8843703	6824333		13654817	11987139	17825297	11278048
			103	11638731	9488500	8549538	8758538	11523077	15458118	9345406	12072500	7111038	13298500	16625038	8340676	7382667		13409183	11632417	17425250	11409952
			104	11235538	9685423	7887769	9489885	11844846	16413500	8703625	12618386	6893462	13327423	17413846	8709216	7081583		13652583	12299194	17749266	10975048
			105	11141500	9817346	7681615	8806654	11804346	15780412	9353094	12383477	6938731	14014154	16753808	8388054	7143292		13529250	11915861	17841250	11315143
			106	11624269	9646923	8228423	9304192	12964692	15820853	8910344	12315091	6776731	14851115	16546808	8689946	7308625		13813650	11770583	17241906	11765810
			107	12256692	10427654	8075308	9188731	12378500	15084882	8944156	12673909	7132077	13685846	16579308	8956351	6733458		14135217	12553694	18063156	12016286
			108	12403615	9423192	8197885	9729500	12549577	15084206	8768781	12610864	7090962	14116346	17075808	8733432	7228042		14217550	12051778	18255062	11228429
			109	11807692	10543115	8387115	9693423	11319846	16070029	9320531	12583545	6894269	13257423	16256154	8880243	6889708		14322383	12237861	18378594	11570762
			110	12156923	10258577	8710808	9881192	11637500	16260147	8583219	12077955	7532462	13723077	16152923	9095568	7517917		13687967	12038861	18419125	11773714
			111	11868577	9709000	7912269	9579154	11967231	16993324	9141500	13136000	7094577	13257692	16778038	8289378	6895792		14093317	12111389	18900516	12111095
			112	12269654	9661923	8418654	9291962	12411769	16489529	9765625	13481136	6854654	13612038	16187154	8493432	7005375		13527833	12341972	17949219	12850143
			113	12032077	9674269	9018692	9454346	12558731	16134471	9373219	12701386	7425577	13800192	16635462	9026730	6934792		13636717	12432722	18435734	11546952
			114	11354038	10195577	8276923	9789346	12050231	15462647	9155781	12327091	7466923	13745385	16851538	8873432	6992208		13882333	12308250	18406578	11037286
			115	12283462	10046038	8458038	9729231	12080038	15986265	9280406	12682227	7113654	13990154	16627308	9492297	6907292		14236367	12334111	19171578	12080143
			116	11724923	9767115	8631462	9379192	12368385	16179647	9308625	13390932	7330423	14532962	17290885	8739568	7185500		14157650	11940611	18929609	11601762
			117	12417154	10279692	8650115	9845769	12075769	16271971	8782375	12669159	6874769	13676385	17031962	8760351	7050833		14716667	12012361	19261969	12222429
			118	12247885	9667231	8231923	9582500	11841192	16575088	9089094	12870182	7599808	13905346	16997385	9194730	6830042		14199233	12349750	19596219	12027476
			119	12353885	9689192	8898923	9780077	12575308	15695294	9148969	12985636	7137615	13858769	16692769	9130514	8204875		14311083	13434472	20374719	12010857
			120	12794038	9861808	8569385	9371154	13335346	16476471	9121281	12408250	7347423	14549923	16337962	8937054	7479042		15002833	12117389	19137734	12594238
			121	12829038	9816846	8629462	9768038	12223038	15577471	9715781	13480114	7355308	14644192	17040692	9016324	7551708		14587817	12736528	19748953	12488476
			122	12528923	10161962	8149808	9947346	12005692	15921647	9148594	12940500	7361462	14215077	17764462	9185081	6849375		14780833	12473472	19622469	12534762
			123	13060731	9854692	8864731	10178308	12638923	16665706	9174406	12927182	7385538	14377231	16102769	9622919	7494792		14535183	12621611	19994719	13370857
			124	12971769	9983846	8614923	10120692	12306615	16580382	9605938	12371091	7560308	14436462	17631808	9072027	7473792		14129567	12295194	19090297	11487667
			125	13276692	10245654	8261654	9858462	12703077	16406235	9312469	12566477	7522577	14229654	17245654	9232757	7011917		15018050	12168139	19875328	12034667
			126	12894885	9784500	8689538	9375654	13066154	16502324	9673281	13266023	7899615	14248577	16898615	9410595	7383583		14535683	13011306	20378000	12199095
			127	12633885	9857654	8849000	9931731	12721385	16333206	9079406	13701159	7823577	14251538	16991115	9632622	7949125		14450283	13242556	19943281	12085762
			128	12926577	10905577	9256038	9879577	12421192	17261500	9687344	12930159	7546192	13765692	17235538	9487162	7342000		15025383	13256111	19418438	11864048
			129	13223308	10177538	8563308	10029154	12084192	16122147	9119406	13014568	7330500	13956962	17853115	9433108	7336292		14958533	13111694	20551000	12131571
			130	13238154	9879769	9277346	10370269	12221538	16169912	10255500	13040227	7852423	15311308	16533577	9695162	7800083		14794200	12777639	19742328	12622714
			131	13346692	9547269	8580038	9423654	12292346	16131882	9235031	13758341	7370846	14377731	17151115	9723946	7893125		15077867	12856917	20414625	12878333
			132	12832731	10056923	8537692	10300923	11790346	16053471	9721500	12704568	7375308	14253115	16738808	9903730	7673833		14974400	12582250	20134453	11531095
			133	12665346	9947269	8813154	10345000	11740077	16002588	9864281	12805614	7333231	15063269	17398538	9402595	7883667		14896683	12820361	20770891	12319571
			134	14259423	9863231	8908538	10314615	11686192	16697735	9635594	13512727	7529269	13788577	17412538	9831081	7674542		15589800	13513306	21287156	12207286
			135	12610808	9956423	8939000	10163115	13056808	16593676	9676188	12399455	7362885	15102038	16395731	9423000	7671083		15265283	12950417	20437031	11692571
			136	14097462	10494269	8420769	10073769	12071962	16798118	9725781	12764023	7952500	16304654	17525731	10105568	7565708		15394600	12877611	20913984	12380381
			137	13740577	9924731	9177154	9941731	13437077	16666618	9876656	13793432	7704346	14921808	18135423	9402405	7793458		15110700	13707333	20759062	13128714
			138	13953385	10361808	9313308	9410192	12605654	16441618	10325844	13696932	7573269	15923500	17481692	9616054	7420417		15267133	13057139	21406281	12874571
			139	12891038	10502462	8889500	9942231	13106462	16925471	9640719	13514045	7447731	14642538	17819538	9677081	7702917		15572283	13697194	20805969	12395667
			140	13620269	10252885	8945385	9995615	13340000	16410471	9296531	14147977	7913731	15704500	17327577	9652676	8077042		15482417	13329500	21589688	12991714
			141	13341192	10945962	8422692	9999500	12765885	15616529	10004000	12805727	7587038	14263885	17832115	10131622	8012375		15607650	12945667	21668188	12234048
			142	14080769	10130769	8561115	10732115	12284808	16338912	9512719	13850295	8024077	15562308	17142654	10236973	8347792		15094967	13355972	21213391	12023238
			143	13585808	10615538	8850462	10289885	11956962	17196118	9952969	13078295	7189885	14686500	17825885	9633027	7511000		15807967	13928722	21638359	11670667
			144	13975846	9831423	9398500	10250577	11887462	17550294	10010625	12907909	7922077	14252038	17336538	9481135	7892958		16018967	14198222	21867953	12280143
			145	13854885	9843769	9249462	10394115	12155577	17047882	10092594	12858545	8165846	15737192	16862615	10324189	8223333		16155550	13110778	21956469	13056143
			146	13684385	10566808	9597654	9996923	12881423	17555706	10108469	13050045	7984615	14146808	17961423	10345081	7684292		15973183	13787139	21351391	11881762
			147	13969846	10569423	9865731	10042692	12820731	17977000	10197344	12915386	8123615	14599692	17674538	10405838	8144708		15615617	14160611	21522125	12447429
			148	13648462	10256577	9562962	10160462	12903538	17590353	9976062	13132955	7751962	14627615	17279462	9936757	7798708		16422117	13779861	21848016	13548524
			149	14262462	10910500	9086385	10404538	12119346	17128912	9685719	12908205	7827654	14629308	16750308	10705297	7794958		15381250	13370083	21857875	13577095
			150	14279192	10971538	8820000	10241923	13051500	17841000	9907625	13059500	8389038	14381231	17304962	9818270	7621833		15779583	13008444	21900328	13116476
			151	14168115	10291231	9350423	10360500	12365077	17757353	10074625	13381114	8373808	13970808	16423500	10317541	7687542		15687333	13722222	21691422	11951143
			152	14104538	10059231	9334577	10540577	13093115	17593824	9746438	13375591	8045308	14714462	17996231	10055649	8335125		15587617	13790972	21488438	13197143
			153	14108423	10465500	9093038	10503038	12179846	16392324	9830875	13292455	7914038	15026346	16488500	10644838	8117833		15001700	13500778	21883109	12044190
			154	14435269	10697846	9611000	10482269	11926192	17070647	9890469	13079523	8735654	15358538	18139808	9689135	7936917		16475300	14262361	21866719	12593000
			155	14238846	11025231	8853885	9895385	12067154	17159882	9929938	12741182	7880000	14264500	16913115	10460703	8012250		16127233	13578417	22170891	12643905
			156	15156923	10795077	8849192	10068154	13129346	18126088	9640688	13027568	8194808	15488923	17826962	9906297	7980958		15611700	14329583	22007297	12763667
			157	14872346	11016731	9666731	10157423	12815154	18410882	10397906	12928818	8523615	14712769	16955462	10163784	7878833		16314350	14433972	21837125	13076190
			158	14371154	11012769	8979654	10268385	13438731	17437765	9627062	12704341	8013269	15091231	17914423	10468324	8092833		15597200	14088750	22901625	13207714
			159	14587731	11066115	9186885	10712846	12268423	17359147	9369938	12812750	8450962	15662154	17814500	10341838	8918500		15848883	13526278	22046906	13004762
			160	15009038	10628385	9619423	10261731	12972231	17047412	9476594	12795045	8431269	14539846	17972654	10734243	7903833		15965467	14524500	22515078	13435810
			161	14982115	10708000	9132423	10312615	13070423	17543412	9448031	13018250	8344077	14541808	17715654	10680676	7937958		16176183	14898083	22041891	12731238
			162	14431500	11129654	9017962	10744385	13163577	16751824	9639312	13064750	7659346	15820923	18073769	10136973	7763875		15438650	13587861	22534438	13485857
			163	14597462	10808000	9355269	10582462	12956885	17718706	9959188	13096068	8177654	15696538	18865269	10124162	8266500		15850250	14143694	22627688	13630143
			164	15430462	10661000	9393308	10306269	12301885	17453265	9987312	12631841	8386346	15404192	17397885	10983027	8163833		15680883	13747333	22320875	12812429
			165	15039308	10261115	9363346	10559038	12169846	16470618	9886156	13352523	8023000	14871192	17369692	9601649	8644917		16003550	14299667	23088922	12506762
			166	14692000	10511115	9008385	10036077	12669308	17903382	9716594	13040568	8722077	14268308	17196231	10609459	7754833		16613650	14549028	22285672	12345619
			167	14769923	10825000	9126423	9763423	12901462	18375324	10484500	12464727	8413577	14922654	18057192	10537378	7981583		16337383	14416694	23085938	12862667
			168	15471654	10914462	9332962	10028038	12853846	17502500	10055625	13049841	8366462	14955577	18299115	10707270	8595500		16498500	14374528	23050109	12581286
			169	14762000	11000885	9620538	10152577	12242538	16002824	9327812	13197341	8312115	15446692	16679423	10146027	8608583		16259483	14322389	22777438	13011714
			170	14241962	11112731	9853962	10336154	12577346	17250294	9982031	13260841	7655731	15024462	17640615	10847649	7879583		15524367	14224278	23827312	12841762
			171	15065346	11350923	9015846	10181846	12979615	18472735	9977219	13241773	8174769	14570962	17795346	10345973	8148708		16616600	14401167	22935875	12764333
			172	14624654	11051538	10065808	10824731	12099692	16652676	9639406	12851136	8212000	15321962	18666615	10804514	7874792		16543950	15032833	23096188	13165667
			173	14977000	11018192	9644962	9974462	12880500	18163529	10872156	12559386	8236308	15157000	18371346	10102757	8824917		16009517	14640444	23748094	12737762
			174	15855462	11502692	9636154	10640885	12497038	17441735	9963375	12822750	8628885	15419154	17584731	10610973	8110250		16379767	14034167	23067266	13021000
			175	14807846	10344962	9954154	10770923	12817462	17260353	10265375	12522682	8258115	15291115	17442731	10409405	8746083		15853867	14432583	23938344	13567524
			176	15272308	11055500	9160077	10246885	13162038	17728912	10068188	12473864	8387231	14685500	18162615	10339676	8495792		16185200	15160528	23514000	13133524
			177	14862577	10696115	9675115	10448731	12689962	16721382	9942844	12978568	8691769	15144923	17702385	10543919	8174333		16155067	14741278	23505266	13304048
			178	14668154	11062231	9867846	11286038	12410923	17228882	10367125	12846250	8472038	15782577	17392269	10527135	8502750		16590000	14560833	23753109	12886476
			179	15056423	10721846	9527769	10948231	12888962	18055176	9975156	12514864	8417615	15576923	17913692	10677000	8558167		16343100	15099167	23615750	13426238
			180	16236731	10794346	9610923	10375731	13523038	17674324	10022375	12751750	8434923	15327923	18702077	10101757	8514708		16655733	14095167	23840047	13129476
			181	15658462	10832462	9257654	10158654	12164423	18059824	10320656	12617341	8128346	14667885	18376615	10968622	8855917		16570167	15104167	23832625	12856667
			182	15498846	11066154	9546808	10704962	12760692	17326912	10573938	12262750	8421077	15241769	19270808	10465324	8663875		17179783	14760833	22726219	12514048
			183	15062154	11151885	9560077	10530423	12798269	17232853	10234031	12596273	8895192	15124538	17381000	11385135	8500083		16708117	14304444	24624438	12798476
			184	14893577	10291615	9558192	10044423	12865962	17708176	10334406	12919432	8247269	15003962	18114154	10939081	8640375		16081533	14407944	24643500	12868381
			185	16794962	11300192	9426115	10791346	13026231	18414853	10301531	12624068	8551000	15191808	18514000	11225703	8604083		16188833	14744361	24344297	13218952
			186	14320500	11454269	9576000	10618538	13257346	17960676	10145469	12970500	8561269	14324923	18053923	10293946	8756875		17195467	14979694	24173969	12906095
			187	15320192	11038692	9779808	10905654	12345846	17708676	9444000	12654091	8122000	15575154	18030077	10522919	8579375		16276517	15056944	24042875	14082571
			188	15838577	10396192	9331462	10468231	12987731	17704441	9876281	13103659	8539154	15448846	17918692	10495784	8639875		16748083	15180444	24238141	12901000
			189	15329962	10961192	9852577	10848615	13211692	17767353	9779062	12521659	8750346	15895269	18146577	11061595	8838833		16361817	15749222	24314047	13698429
			190	15829346	10748154	9084154	10215885	12112308	18221588	10341719	12922795	8519462	14564500	17398115	10258459	8649167		16905650	15033167	23493438	12735000
			191	15815654	11335692	9399269	11079577	11988577	17581029	10652438	12838568	8754808	14381962	18532692	10882703	8403500		16572467	16143250	24134703	13452762
			192	15185038	10878500	9717308	10590577	12308615	18318706	10307844	12976318	8455231	14732654	18241385	11134541	8620500		16958133	16029806	23987250	12868476
			193	16123692	10948269	9630577	10167615	12878769	17520618	10337562	13554182	9037577	15235385	17098000	11086135	8518250		16691383	14872361	24241812	13037810
			194	15260231	10622731	9319846	10673808	13648654	17480676	10256438	13236250	8553885	14701308	18083077	10428324	8374667		16001900	14800750	25246562	13406905
			195	16118731	10961769	9408231	10800654	13153538	17962235	10639469	12871841	9112923	14558500	18372385	11055297	8844667		16529217	14921056	24525141	13710857
			196	16265308	11127538	9276154	10692769	14031269	18214971	10658875	13309955	8643885	14732269	18034231	10824703	8117208		16428800	15537917	24895203	13943381
			197	16238192	11102269	9924692	10518385	13668346	17006824	9915625	13140136	8710962	15619308	19097654	10801595	8097125		16498967	15439333	25053594	12527333
			198	15698115	10725769	8812808	10470000	13440115	18802647	10048969	12330705	8871462	15591577	18105769	10877486	8590167		17105367	15911306	24811781	13632333
			199	15833115	11170154	9095385	10900577	12432423	18533735	10413625	13451045	9073731	15798231	17931577	11246568	8643875		17286167	16076194	23497484	13464476
			200	15553000	10569038	9740000	10906808	13570885	16995412	10216219	12786227	8657808	15187154	18271115	10776486	8562750		17253083	15584472	25441625	13494762
			201	15567346	10581462	9600923	10458692	13505769	17877500	10681938	13115114	8544000	15063731	17742615	10686676	8889042		16811300	15925583	25160609	13239143
			202	15568154	10565615	9285231	10452423	13637962	16569706	10272031	12544932	8492077	14784385	18461500	11103676	8866500		16559850	15341778	25483344	13924667
			203	16504654	10813385	8926269	10538692	13196500	17871765	10179562	12971295	8886577	15777385	18412615	11170081	8954167		16994650	16006194	25600219	13273571
			204	15997923	10929923	8888000	10984269	12844692	17885765	10326562	12277727	8603423	15008538	18374000	11077108	8622917		16317167	15344167	25086000	13863238
			205	16066269	10734385	9510115	10865000	13494846	17898382	10557156	12903409	8721385	15026423	18426154	10933865	8240542		17230817	15608472	25446906	12787810
			206	16576423	11066500	9205808	11129692	13636808	17733088	10352500	12883568	8661462	15073000	17730154	10444703	8181875		16269017	16353861	25157984	13562762
			207	16463192	11173538	9077346	11028731	14175308	17814735	10629281	12482955	9070538	15372962	18461346	10569054	8005875		16801383	15456917	24755688	13088238
			208	17036962	10207423	9784500	10978077	13036192	16161412	10331625	12690273	8263962	15423654	19140000	10545757	8509250		17109933	15511556	24874750	13524714
			209	16601269	10460885	9241615	10042923	13603077	17400735	11615562	12572523	8868846	15420077	18708962	11672973	8730792		16832733	15881333	24887562	12195476
			210	16850308	10194269	9249500	10829577	12680423	17893941	10356969	12572500	8914231	15786038	17623038	10534405	8936000		16377917	15129833	25048125	13840952
			211	17014654	10946385	9137077	10998538	13197808	18432765	10646531	13407000	8617231	15905577	18343769	10818378	8858750		16405350	15923028	24921438	13789619
			212	15494038	10929423	9308154	10517385	12623269	18005029	10845250	13198136	9014462	15192885	17995269	10781757	9014958		17441800	16334583	25175953	13608952
			213	16306269	11212577	9312923	10480385	13168115	17093353	11404656	13499455	8890231	15532231	17558731	11295622	8936917		16861683	16014000	25669656	12463952
			214	15713538	10515769	9507231	11487731	13535923	18635324	10457062	12960886	9571231	15461231	17022423	10453378	8673833		16664517	15315861	26279375	14339857
			215	16410192	11036308	9831538	10837808	13334500	17418647	10888594	12898614	8858231	16956577	18610269	10854676	8213042		17201800	15517694	25358344	14412429
			216	16004269	10735423	8901577	10568115	12790077	17725294	10674000	12412682	8842769	16331423	17864269	11484000	8542000		16752917	16918444	25570547	14203714
			217	17266769	10847615	9767231	10961577	13050346	17579853	10832281	13736614	8854769	15889615	18317923	10783189	9143375		16632217	16453167	25515172	14133095
			218	16529269	11305000	8950269	10977808	12643615	17132912	11194562	13079364	8652269	15924269	17313462	11208108	8455875		17275917	16385000	25227562	13183095
			219	16509846	10705923	9657577	10238385	13285846	17003000	10942312	11970841	9169346	16558346	18169731	10948838	8847625		16881067	16430667	24945922	13087762
			220	16971615	10491192	8815346	11060038	12613462	17414265	10698844	12894432	8554885	16676385	17492962	10699865	9231375		17104150	15796222	25375047	13484000
			221	16848038	10974500	9374769	10901538	13134500	18021559	10348562	12796795	9131923	16248000	17716769	10563838	8896500		17141500	16149583	26168141	12126381
			222	15649115	10852308	9991538	10409692	13547846	17627265	10370406	13371114	8940692	15486885	18725308	10526514	8798000		16794967	16202222	25160781	13953381
			223	16313692	10265154	8836154	10722385	14156154	18254147	11222000	12584136	9084885	16186769	18029500	11267622	8468708		17264267	15585194	25842031	13434905
			224	15913808	10517385	9511115	10228038	13206154	17670676	10405125	12941205	8876192	15853654	17986192	10988514	8530917		16908333	16921750	26046484	14231286
			225	16388731	10134808	9927962	11472038	13488731	17795353	10038688	12519523	8856269	15872692	16583000	11017270	8433583		17168117	16160583	25625734	14406905
			226	16440038	10674769	9508346	10987808	13308000	17634912	10670125	12590886	9066077	15777192	18117615	10539892	8912042		17071983	16319806	25926203	14191857
			227	16529769	10527308	9147923	10082231	13158346	17272882	10636875	12810273	9519269	15976154	19210385	11450622	9007542		17393300	15789833	25728562	12402857
			228	16179923	10232577	9788692	10697385	12924308	19192529	10871375	12592864	8590769	16480577	18697346	10774135	8759833		17295850	16408833	26403234	14198238
			229	16540423	10932538	8969962	11074385	13218462	18255441	10516500	13305091	9122846	16267423	18506038	10568486	9248917		16974700	15682056	26358672	14248333
			230	16918577	11270115	9538269	10743538	12836577	17387176	10600281	12759364	8878769	16383923	17148500	11064973	8612667		17305017	16120389	25781578	12953381
			231	17874385	10362846	9279769	11279115	13217154	18265794	10402281	12382295	8905000	16353346	17662154	11112568	8760125		17993350	15799278	25698297	13872429
			232	16658846	11316769	9374500	11104269	13205192	17549382	10811875	13320818	8916846	16194808	18367308	10908919	8866042		17720617	16478389	25911734	13529714
			233	16566231	10826577	8807423	10527731	12521923	18469206	10978656	12868727	9175462	17246731	17349577	11019405	8789375		18259300	16466806	26633516	12820190
			234	17240577	11130231	9487462	10837423	13094615	18531941	10737594	12540886	8835000	17284269	17858192	10051378	8584958		17304100	16786000	26660156	13834476
			235	17147962	9962615	9004154	10038962	12282115	17829647	10968219	12617364	9008654	16452462	17454538	11141324	9109583		17191250	16185167	26475094	13579095
			236	16203385	10481615	9824962	11107692	13840038	18305235	10101781	12763295	9072038	16495692	18615308	11084351	8977208		17100617	16350611	26419734	14330667
			237	16742808	10578115	9259038	10352308	12407538	18312912	10257781	12910386	9097885	16447615	18452846	11020973	8942833		17544000	16270972	27116734	14972857
			238	15859269	10480000	9785346	10269423	13303692	16876000	10133688	13059159	9381731	16515154	17671038	11387541	8981375		17389350	16867000	26836125	14081190
			239	15986615	10702808	9281808	10934538	13151462	17947235	10737031	12908614	9338654	16095808	17343885	11333000	9380000		17716783	16922389	25314000	13540571
			240	17498846	11072769	10031692	10366077	14364192	18531912	10689656	12686727	9044962	15839077	18189692	10751324	9083792		17701100	16131028	27347562	14343810
			241	17542885	10899231	10020077	10917077	12702000	17173882	10228312	12603886	9220500	15724538	17659577	10795486	9389667		17356483	16301861	26108188	14186238
			242	16551654	11219154	9355808	10517308	13555500	17617647	10299594	12298250	8764962	16261346	18574192	11153270	9535917		17386017	17174972	26754125	13894286
			243	16788154	10614000	8805654	11148000	12705192	17560118	10911250	12513364	9062038	15871269	18139462	11023730	9039167		18499133	16454167	26459078	14221095
			244	16836077	9930462	9521692	11294115	13338577	18093206	10704188	12919705	8491154	16285346	18464077	11232162	8946375		17330250	16718611	28066203	13792667
			245	17133000	10743500	9504077	10815192	13168885	17620618	10778875	12892068	8659923	15984654	17501962	10838892	9788917		16825183	16329250	26774984	13690048
			246	17845808	10527115	9522000	9892692	13153808	18048971	10636906	12817364	9341885	16451115	18174885	10867189	9159333		17725600	16516528	26782797	13661000
			247	16038308	10874846	9054808	11274654	13520654	17940529	10459188	12913068	8818000	15755115	18871115	10736784	9167083		17350167	16754722	26125328	14753095
			248	17231346	10969154	9128077	10799846	14326654	17029147	11095375	12825727	8820385	16200615	18221346	11109216	9237708		17835867	17577528	26904062	13869190
			249	17253538	10793385	9825962	11045115	13475654	17949235	10669656	13137136	9162577	15661577	17345423	10777973	8885333		17802017	17118250	26421672	12982619
			250	16431769	11063154	9229846	10635115	13601154	18435412	10784719	12734295	8852308	16805885	18081000	11190432	9065917		18138950	17732222	26641500	13903143
			251	16831038	10852808	9281462	10481885	14064885	18548118	10742344	13032000	9609692	16259346	18636077	11178243	9012583		17687650	17234417	27352812	14359476
			252	17500115	10914654	9278000	11010962	13990269	17337000	10578688	13194886	8431500	15829500	19380385	11053649	9359792		17008000	17036500	27086156	13732000
			253	17285115	10548385	9600231	11001923	13003308	18315588	10673500	12812932	9575654	16221038	18462154	10652784	9495917		16665350	16262778	27072172	14173190
			254	16982615	11375500	9699115	10322423	12522231	17815206	10321125	12665705	9627385	15951885	17845500	10900432	9214083		17484117	15838139	26854812	12962667
			255	16157038	11055654	9147808	11538615	13701731	18161206	10434500	12787591	9678346	16538577	17540346	11138919	9362500		18152700	16972139	27083656	14448286
			256	16459731	11343500	9437731	10605462	13070115	18258559	10707031	13233818	9117231	17012346	17532962	10935703	9203375		18413483	16365000	27129688	13943333
			257	16016038	11047385	9573731	11228615	13850462	18120176	11021156	12809227	9255538	15694231	18390885	11358000	9695958		17698950	16785722	27492406	12634048
			258	17247462	10849077	9206385	10919769	13989500	17430147	10287156	12889477	8925423	17189346	18305038	10845811	9415167		16960183	16674222	27486266	13859714
			259	16411192	10421615	9410462	10960038	13750308	17933147	10453656	12831750	8841000	16171077	17997769	10942000	9170750		18763617	17153500	26858562	13846476
			260	17212308	10721192	8941846	10871769	13282269	18275353	10103125	12447795	8932923	17016308	18312962	10845892	8663333		18025150	17001194	27217531	13732190
			261	16790731	9906692	8905538	10944269	13641962	18411176	10516656	12534864	9113962	16627308	17760154	10620811	9165375		17461867	15914667	25784953	13772000
			262	17731500	10111077	9270346	10581000	12819192	18923647	10070281	12039432	8951654	17168692	18017846	10837432	9489125		16966083	17312833	27211219	13630476
			263	17284500	10674192	9728308	11165346	13333154	18063912	10053688	12944614	9309346	15850269	17250654	10743459	9827208		18081983	16541667	27412266	13694476
			264	17058385	10404462	9778769	10577538	13164615	17317324	10854156	13246886	9078154	16122269	17972385	11210568	9170000		17697683	16843306	27153328	12832190
			265	17506731	11288000	9398346	10993154	13795423	17667294	10511562	13199295	9090962	17037038	18109154	11099649	9480083		17911350	16215306	26860250	13738667
			266	17540231	10958423	9482500	11296192	13722731	18717147	10222969	13258614	9201269	15928231	18865615	10795811	9674792		18158583	17052611	27737797	14286143
			267	16765385	10067231	9206654	10557885	13390038	18074147	10561219	12604227	9246500	16025885	17995692	11209865	9741542		17642933	16788167	27462156	14501381
			268	17152000	10565462	9285154	11117846	13255038	17588176	10447500	13193023	9383577	16304615	18523192	11167108	9306375		17127133	16844333	27310047	14192571
			269	17484154	10180885	9521385	10636000	12573038	19473059	10960031	12943114	9330808	16038808	18824577	11208568	9410500		17792283	16126806	26736219	15181048
			270	16420731	10074346	9963500	10640346	13698923	18408529	10276156	12421795	9045808	15910885	18033385	10827784	9833375		17166883	17495194	27759812	14581095
			271	17609423	10320731	9358923	11110615	13862654	18028294	10601156	12871636	9333423	16769346	18150923	10738189	9222292		18043800	16947000	28108125	14599667
			272	17059192	10735000	9140346	10627923	13335577	18699912	11541750	12358477	8339846	15790462	18115038	10857514	9370208		17925733	17171556	27425953	13411714
			273	16663769	10504038	9499154	10780154	13916846	17688824	11115281	13273159	9056615	15161923	18327385	10903946	9946375		17772083	16883833	28103438	13474905
			274	16752500	11250731	9312154	10891077	12933692	17678529	10738500	13429205	8889923	16086808	17746769	11134432	9616917		17751983	16805417	27536109	14468762
			275	17378615	10467846	9391308	10996462	13632962	17722235	10743906	12372795	9180000	16703038	18155192	10886757	10126500		17580600	17421972	27359703	14918476
			276	17461385	10038423	9071154	11217192	13593654	18007235	9789781	13320477	9112115	16226077	16928462	11461189	9236583		17922150	17322111	27910391	14497476
			277	17821769	10087192	9972538	10613615	13692385	18565706	10418719	13086023	8551308	15427500	18161654	10460676	9756000		18315883	16924028	27536438	14626810
			278	16583731	10342577	9314077	10657923	13526385	17486324	10903500	13196045	8694154	15677423	17839846	11695054	9160125		18318050	16736722	28033438	13753286
			279	16607423	10188077	9331231	11106269	13567615	18852059	10622062	13058500	9133308	15471962	18580538	10978811	9506500		17503667	16718333	27910719	15126190
			280	16478385	9344192	9292231	11178423	13803923	18145088	10408125	13015455	9068077	15537923	17620577	11260270	9571292		17933600	17425472	27270578	14162095
			281	16678423	10907500	9220192	11460385	13837423	18297588	10220719	13267682	9709846	16759500	17093269	11223784	8564458		17995600	18063278	28459312	14088857
			282	17257462	10453423	9438923	11086692	13962692	17340147	10677625	12292159	9463231	15281692	18290346	10582459	10097500		17522750	17052056	28153406	14340476
			283	16764462	10472154	9397077	10684115	13311654	17911912	10345469	12821023	9095308	15699500	17754885	10990514	10047167		17786567	17129000	28057859	14449667
			284	17706462	10260923	9128192	9862615	13012000	17061706	10647281	12639591	9199346	17376692	18082577	10767649	9469000		17722400	16605667	28098875	14945714
			285	16978385	10205462	9565808	10238500	13783654	17374147	10676594	12955523	9584615	15965615	17946577	11373811	9646750		17287667	16880139	28031562	14126333
			286	16907769	10261231	9440192	11108462	12923192	18249029	11135625	12795045	8668577	16465923	15850000	10828676	9522250		18490500	17280556	28203719	14482524
			287	17097115	10980154	9698808	10604885	13903462	17582765	10666625	12736750	8401385	15712846	18483423	11529432	10078708		17803367	17068639	27651953	15145571
			288	17044269	10375462	9757231	10849885	12779115	17754206	10927344	12810136	8905423	16783846	17758462	11069108	10551167		18257200	17038083	27719875	14468190
			289	17772577	9796038	9122962	10683769	14001923	17814206	10658062	12840773	9480000	16118385	17374038	10740297	9741625		18129300	16851778	27764391	13615762
			290	17340769	9599923	9821962	11518077	13314885	17884735	10314312	12235295	9120962	16754808	17833923	11003757	9228292		17928650	17354000	27795453	13868143
			291	17248885	10007615	9951308	11263154	13446308	19090618	10472938	12785205	9439192	16570423	16664692	11019459	9280042		17738267	16953833	28320734	14864714
			292	16468231	10361115	9087577	11388500	12875962	17382824	10683188	12215273	9124038	15912192	18205308	11317865	9446875		18355017	17493806	28251438	14370333
			293	17394577	9870538	9993885	11053038	13408385	17883471	10544594	12715136	8810962	15482462	18189538	11651189	9834625		17879533	17425250	28732250	14286667
			294	17847538	9862077	9546846	10726462	13171500	18560794	10315125	12573591	9266577	16452308	18271654	11658757	8881417		17673517	17489639	29078406	14209524
			295	17727385	9574538	9519692	11197615	13650962	18036618	10360719	12744545	9187154	17200731	17884231	10960865	9187583		17418667	17070028	27640141	14572524
			296	17700462	10106231	9133269	10733692	13770308	17095059	10500906	12718545	8891077	17098308	17812269	11877649	9572167		18154917	18155944	27561672	13966095
			297	16828077	9858577	9624808	11581769	13669000	17974412	10805188	12757614	9088577	16508538	18170423	12246000	9188583		18469467	17894333	28552484	14220571
			298	18013846	9908231	9563808	11200423	13925346	18917882	10073594	12769159	9562423	18885115	17241000	11140703	9411583		18457100	17266194	28725062	14522000
			299	16881269	9469462	8906231	10907769	13142423	17851912	10615406	12997205	9156038	16545808	17722000	11238973	9482583		18190917	16848556	28568734	14697857
			300	17387269	10612115	9262615	11810577	12929769	17066059	10757719	12373045	8863538	15799692	18060154	10549000	9347250		17679217	17942000	27978500	14306524
			301	16439231	9997769	9492346	11331769	13296038	17439029	11028906	12714705	8939808	16003769	18165885	10660459	9375375		17093983	17264306	28264594	14601857
			302	16702462	10180615	9911038	10414769	13657115	17684265	10616500	12780955	9451500	16392923	18427808	10598865	10741958		16946533	17363778	28116641	12669048
			303	18099423	9610615	9331231	11392538	14478769	18421235	10193375	12176341	9284577	16409692	17709538	10780378	9499792		16848933	18187972	28132266	14724571
			304	17112000	9563846	9035115	10916231	13083269	18559853	10673406	12558091	9451115	17438769	17022346	11255514	9783667		18424450	17322972	27807594	14421095
			305	16655231	10316077	9475000	11113692	13399731	17718324	10092750	12846205	9575885	17244769	17892000	11774270	10215792		17796133	17733722	28063250	14910524
			306	18027115	10541346	9401692	11027385	14440269	17540647	10533688	12867500	8744500	17314038	17999731	11238541	9729750		17684383	17449444	27713391	14086714
			307	17289346	9672462	9787577	11096269	13313077	17397882	10138594	12647318	9451038	17485346	17735423	11441946	9477333		18375867	17831667	28775547	14980381
			308	17573077	10221808	9772038	11001654	13846654	16995471	11219406	13213114	9166077	16667692	17476962	11140054	9353458		17657450	17687889	28596500	13516857
			309	15698769	10091462	9767654	11106385	13552077	17637706	10339344	13225386	9299154	16843115	18632462	10679676	9676125		18147250	17371278	29443688	15486524
			310	17184192	9991308	9573038	10683231	13471692	16787824	10862812	12390727	9266846	16750808	16399923	10976919	10134583		18017133	17739056	28322328	14330143
			311	17393462	10506000	9387115	10759077	13968500	16886618	9970062	12977295	9030192	15967962	17911000	11131459	9067125		17920950	17758000	27671438	14918048
			312	17506615	9689038	8658077	11606385	13640846	16843176	10406844	13110182	9219885	16690692	17385385	10911054	9562417		17452050	17677306	28466641	13889143
			313	17205769	10083962	8726308	10978000	13819577	17263735	10316875	12369045	9186077	16822923	17401385	11599243	9630083		17832133	17530222	28812984	13812952
			314	15687385	9334192	9123500	10840423	14039500	16925676	10502281	12721432	8597962	17022077	16755577	11541189	9672000		18709183	17349278	28307344	14843143
			315	17003115	9550346	9729385	11112154	13536885	17286235	10753031	12973636	8838308	17074000	18829615	11997378	10338500		17879650	18310556	29161016	14313476
			316	16817423	9392769	8761500	11337538	13794923	16585735	10340500	13181795	9564500	17291077	17100923	11424324	9649250		17763967	17418472	28533234	15022190
			317	17230462	9790077	9618192	10529846	13091500	18652088	10663344	12757705	9323846	16157308	17046346	11284351	10933000		17563000	17720111	28338094	14879571
			318	16805692	9389231	9475692	11420769	12662654	16242735	10432750	12381068	9317769	17036192	17702269	11585054	10374250		18400867	17386611	29822625	15296762
			319	17776654	9664615	8762346	11196962	13032885	17041853	10565594	12736295	9650577	16956269	17523077	11468919	10164167		17689600	17568000	28370891	14156000
			320	17425308	9399577	9693885	10800654	13046115	16596471	10276844	12206955	8900808	17440269	17820231	11598946	10232625		17510817	17870333	28829766	14449238
			321	16851269	9172962	9121846	11274962	14015423	16325735	10871406	12757250	9126154	18242462	17725269	11062405	10165500		18395833	18016861	29594281	15597714
			322	16868615	9816962	9225615	10765500	12810808	17070059	10486688	12605386	9418038	18047192	17514885	11143189	9440375		18378267	17919389	28549203	14459190
			323	17176385	9502962	9206923	10911654	12583731	17053500	10841469	12422273	8721846	16915731	16882462	11639162	10153458		18276967	17660528	27963109	14697190
			324	17548346	9871192	8814385	11031462	13347962	17383794	10358469	12082818	9634462	17360192	17479077	11062676	10068292		17230667	18072417	28880000	14928048
			325	17378154	9121846	9361692	11404808	13127385	16921412	10239531	12503182	8825192	17778962	16957346	11393838	9504583		18118533	17024583	28261281	14989286
			326	16652038	9126577	10070385	11091077	13533154	17808941	10258938	12790568	8846115	17578423	16995692	11490595	10449042		17634833	16980778	28867578	15440524
			327	16443615	9510962	9535385	11426577	13577308	17948353	10158656	11783523	9578615	18468115	18133846	10729297	10012917		17557800	18486556	29133438	14747619
			328	15646231	9701346	9196077	10644385	13660308	16835265	10435531	12440477	9869000	16845462	17460462	11790405	9929292		18231083	17465028	28818078	15537381
			329	16672269	9729308	10058423	11211923	13016231	17137059	10446062	12913773	9347500	17699269	17076231	11038973	9967125		17766367	17418917	28969547	14488143
			330	16539731	9747308	9058962	11010654	13117692	17014941	10494938	12413386	9370923	17614923	17994308	11794054	9544458		18016017	19065472	27853625	15564476
			331	16494923	9375731	9297000	10795231	12834615	17510529	9803750	12683977	9404692	17810885	17286846	11729838	10473500		18679867	17401917	28846219	16055286
			332	17724000	9480577	9363500	11457154	11801269	18267706	10402656	12519205	8502808	18080769	16954462	11336595	9911708		18091217	19106028	28899188	15631429
			333	17411615	9364962	9189077	12095077	12527808	17328765	10771250	12424182	9590692	18777154	16926731	11585541	10393333		17409867	17708444	28861406	15046048
			334	17887115	9369577	10269731	11214000	12826385	17309235	10356062	12819386	8960269	19176885	18295154	11431297	10188167		18152733	18998472	30233984	14549381
			335	16645308	9109769	9463385	10856154	13289192	17369441	10775188	12663091	8945385	17826192	17726500	11159297	10084042		17893367	17335306	28573281	15009524
			336	16944846	9259615	9233769	11140731	12771538	17536412	10596562	12467705	9735231	18120269	17355269	11655703	10215708		18432050	17958667	29075766	15129857
			337	16129231	9140731	9388077	10811154	13003385	16854059	10278656	12309341	8997077	18327615	17637731	11090378	10609000		17842033	17449528	29000469	14524429
			338	17148000	9353231	9364231	12054231	13142000	17603235	10729688	12391750	9129231	18315808	17530577	12087784	10632250		18680667	18528889	28354156	14803000
			339	17314000	9399538	9688192	11009769	12979615	17591971	10579688	12235341	9283385	17876885	17753500	11515378	10779958		18135567	17458611	29043172	15596238
			340	17033231	8779577	9142923	10733154	13041077	16622529	10386656	12560000	8883692	17370000	16222962	12077622	10461583		18094650	17839722	29370203	14670190
			341	17082731	9570077	8921077	11395577	14062846	17139735	10770531	12632841	9621308	18561692	17661346	11439595	10219458		18236533	18612972	29119938	14286952
			342	17051346	8427385	8858808	11530808	13148462	17149147	10719656	12558068	9203923	18140269	16991231	11588270	10089542		17636800	18937444	29310562	13978095
			343	17413038	8739038	9099154	10725423	12717231	17657794	10304406	12994409	9107346	18128885	16605654	11418324	10249958		17404583	17532667	29292297	14442333
			344	16744192	9466808	9554808	12180962	13515308	16501118	9959344	13113886	9239654	17742154	17933577	11759757	10457625		17745950	17725389	29770422	16135048
			345	16403769	9075423	9494731	10702269	13140231	17758882	10240500	12814614	9092038	19189077	17856885	11184892	10389833		18168067	17824361	27899734	15208762
			346	17175923	9809769	9070346	11342346	13173154	16907971	10787750	12646000	9275885	17489885	16650577	11126459	9585708		18693117	19235583	29302953	14275238
			347	16831538	9093192	9279692	11116231	12772423	17097794	10098938	12250295	9274731	17371308	17046115	11630486	9973833		18578867	17921000	30231391	14464286
			348	17814654	8737154	9750731	10837038	12226154	16915706	10732969	12704091	8376038	18142346	17431077	11424676	11030542		17809967	17662972	29725891	14804143
			349	17629077	8661462	8996038	11165538	12737154	17650941	10231438	12182091	9403692	17419692	17017923	10947865	10249125		17526767	18911389	29692984	14696952
			350	18687692	9021308	9195192	11184692	13008923	16553176	10315094	12551000	9245577	18069769	17719500	10794730	10472917		17814383	17994778	28578203	15415000
			351	16883192	9434692	9191500	11651500	12180577	17489882	10565219	12428364	9519423	18499962	17330462	10567081	10438292		18075750	18123194	29605953	14534667
			352	16740308	9167500	9600423	11207731	12718846	16943941	9276656	12182614	8741462	17421269	17323462	11764189	10481375		18767883	18951500	29242344	13652238
			353	17700192	8379077	9364154	11229962	12830769	17514824	10196594	12171955	8836500	17826000	16788115	11424351	10264417		18068133	17996417	29954859	13911238
			354	16902885	8449769	9018538	11085423	12284462	17329265	10287594	12121727	8960269	16629000	17054538	12418703	10203083		18045333	18020194	29493859	15047571
			355	17174923	9180462	8818462	11111038	12572192	17305118	10582438	12332273	8908346	17386308	16857500	11267378	10001125		17830667	18392306	29251953	15762095
			356	18150423	8362423	8373462	11197000	12689077	16172529	10248062	12263250	9289154	17278500	16950231	11937270	10152167		17761583	18672556	28897469	15827619
			357	16938885	9058692	9769231	11155654	13038538	17602971	10123438	11761318	9000423	18135885	17864885	11025324	9701250		18034550	19192000	30114500	14394381
			358	16821385	8438500	8480769	11179269	13144077	16251324	9969469	12408250	9021038	17848500	17147077	11284216	9603875		17849517	18902694	29733203	15164286
			359	16831769	9397692	8801000	10608038	13547923	17297794	9778250	12047545	9213385	18286000	17456577	11374622	10206083		16898783	19293917	30203359	14789286
			360	17191038	8940231	9199000	11761577	14494077	16017559	10356281	12153477	9044846	18019692	16439654	11465865	10245958		18693850	18009361	29418828	14950000
			361	16603115	8495077	8953923	10569885	12944885	16650529	10332406	11863545	9314615	18136808	16942538	11363378	10330792		17955683	18486472	29485688	14663048
			362	17206038	8562846	8954192	11268308	13392923	17481971	10294562	11837205	9005538	17703231	17526885	11384270	10255375		17567100	17816444	30145062	15194810
			363	17764692	9361269	9130346	11003577	12837462	16937235	10367531	11813159	8993692	18083000	16707000	11884757	10095250		18377167	18659861	29461297	14898619
			364	17089115	8607962	9609577	10842538	13886500	16705971	10488312	12411000	9126423	17436615	17147000	11056054	10428417		18669017	18303972	29726625	15608571
			365	17406615	8814923	8797846	11357654	12936231	16744118	10369219	12060705	9512692	18364269	17736885	11408676	10443458		17969033	17948528	29470547	14755381
			366	16347885	8641077	9022615	11273385	13034423	17239706	10476031	12644909	9177154	17339077	17001154	11401324	9357458		18186117	18651083	29438562	14753143
			367	16892885	9077462	9293000	10757192	12473923	17284206	10580656	12176295	9568962	17978154	17514769	11325135	10911625		17930883	18498556	28289094	15061048
			368	16946654	9518346	9097346	11243385	12906577	17988765	10254156	12251477	9707231	18115962	18061154	11779216	10577125		17841383	18728722	29724094	14097571
			369	16917846	8981769	9210231	10820231	12625923	18219706	10003312	11623909	9154077	17219385	17063423	11280811	11415208		18219867	18556556	30127422	15104762
			370	17240962	8453692	8664192	10343692	12128962	17039559	10485281	12154045	9400308	17654808	17030808	11766351	10302000		17981100	18310000	29062391	14118667
			371	17055038	8927769	8924077	10637000	12796077	17435265	10370219	12035159	10018115	18561962	17320577	11526324	9884958		17783767	17995694	30191406	14409143
			372	16405538	8979731	9575385	11131308	12924423	16403118	10298500	11757205	9185692	19242923	16892462	11828135	10804458		17209667	18716111	29474703	13667190
			373	16422885	9267000	9188615	10910769	12213462	17250735	10486375	11889568	9085462	17492769	17345615	11380054	9613500		18245217	18205500	30134578	14660429
			374	16468538	8751000	9718731	11332423	12189923	17300147	10610156	11660068	8921346	18204577	16347692	11845081	10372000		17863667	19577472	29511875	14692143
			375	17571423	9782615	9233731	11217654	12639077	17002529	10958469	11655614	9354231	19569577	16543462	11325324	9873958		18583533	18609694	29714906	14337000
			376	17336115	8893692	8999231	11077692	12792654	17049324	10020688	11690864	9056885	18142538	18186615	11796946	9465250		18032883	18600639	28829078	14778238
			377	16895462	8932462	9514692	10889577	12890269	16929118	9762000	11876886	9311462	17948000	17182154	11348676	10112417		19027150	18275111	29421469	14218714
			378	17020923	9361885	9309000	11600692	13106962	16579824	10027000	12482682	9019000	19303077	16378769	11351622	10755833		17459817	17901778	29581141	13877667
			379	14964769	9268192	9458154	10843192	12656346	16950765	10129156	11581909	9520615	18605308	17385846	11756216	10437292		18629233	18700528	30060188	14439714
			380	17609462	9476038	8757885	11367769	13267000	17172088	9770500	11105023	9398615	18455038	16910731	12159973	10105958		18899167	18881417	29370766	13817524
			381	17580500	8696269	9091154	11008308	12638308	16876853	10223000	11697682	9110500	18740538	16845154	11508405	9971417		17906817	19585417	30506438	14555095
			382	18250423	8847923	9658000	10748231	13681692	17533765	10406875	12352773	9474115	18341346	17157231	11881595	9715917		17989850	18348639	29413812	15512952
			383	16659423	9370423	9551692	11227423	12780192	16801941	10427344	12131068	9054115	19620577	17700269	12126730	10212542		18305967	19043333	29341641	14063810
			384	17821846	8869615	9535808	11302115	13283577	16888088	9646344	11876818	8981962	20085962	16238346	11896649	10433292		17795883	20239611	30218328	14753857
			385	17844692	9299923	9227615	10829115	12629538	17133647	9978406	12456136	8740692	18432769	16805962	11458973	10758542		18440683	18677222	29359969	14330952
			386	17001231	8906577	9281077	10397538	12617769	17251794	10051625	11982000	8982385	19451654	17887962	11436919	10304042		17755867	19290389	30503766	14677095
			387	17683038	9232654	9364923	11243154	13150500	17079676	10178031	12733932	8897615	18764808	17444423	11801081	9864917		18232050	18484889	30456641	14679714
			388	16944308	9180731	9840077	11937077	13122346	17409029	9897219	12332932	9177577	18775115	17382962	11310703	10216750		17926350	19094778	30908250	15135143
			389	15705308	8961885	9356154	11339731	12878615	17118088	10127844	12060182	9425962	18365385	17947846	11336622	10343458		17444217	18532083	29259766	14846524
			390	16975846	9073231	9587923	11370885	12216462	17232824	10115344	11606568	9341038	18455769	17155077	11377568	9990042		17860317	19414750	30726656	14496619
			391	17272346	8577038	9092231	10654923	12302269	17468882	9724062	11423727	8968577	19110038	17749846	11176730	10218208		18118250	18306139	30681062	14662571
			392	17139038	8885615	9028308	10743346	13126923	17760088	9836156	11081977	9046538	19909962	17447577	11374108	9876042		18246700	19035833	29700516	14722238
			393	16688154	8697615	8873077	10920231	11937654	16438235	10216719	11885955	8839962	19556692	17702654	11029811	11008125		18024933	18813000	30192219	14663190
			394	16611577	8875000	9544269	10861923	12958154	17031559	9708562	11294114	9279000	18270000	17119808	11083027	9504667		17560200	19087500	30186781	14783952
			395	16640500	8630692	9249000	11019038	12788654	16922765	10125812	11794386	9275615	19539654	18077654	11326676	10091625		18382483	18688917	30411875	15208952
			396	17879231	9183346	9241885	11649385	12531577	17225559	9784344	11751591	9534038	18819885	17514692	11186432	10228042		18221750	19122889	29930078	14607143
			397	16774115	9216808	9036346	10987731	12608615	17074529	10262844	11929636	8885346	18399115	17021231	11150784	9997292		19039183	19018944	30037906	14140238
			398	16410462	8816923	9514615	11135500	12855962	17472471	10508781	11519295	8860231	18283615	17276423	11524946	10569208		17221317	19115056	30832750	14732571
			399	17166577	9366885	9068692	11345346	13291038	16974853	10430844	11517250	8849692	17928885	17529923	11346351	10433542		18196450	2283389	30413812	13896286
			400	16434769	8632654	8749731	10701692	12564077	17450059	10141062	11679295	8396269	18360115	17565308	10863730	10172375		18245117	16553944	30261438	13985762
			401	15823269	8427346	8818231	11531654	12604654	17698324	10265656	11815477	9043000	18830615	16393423	10997919	10706333		17892833	17376194	30018469	14512000
			402	15841038	8967808	9962654	10950423	12906346	17682559	9644594	11383818	8574731	17862308	17038962	11827243	10730083		18142683	17469528	30603281	14635714
			403	16380231	9104577	8801269	10704962	12550346	16810000	10121969	12263295	8971000	18129500	18088038	12154405	10236708		17932717	18079722	29997172	15338762
			404	16771038	8960308	9234923	10300346	13104308	16315588	10089062	11612023	9115538	17947423	17433538	11714216	10069250		18136083	18482778	31578781	15607095
			405	15641615	8770038	9174000	11043577	12091423	16666824	9617656	11900227	8609538	19555808	16935885	11491568	10059250		18124783	17509944	30356844	15420952
			406	16490231	8544654	9481269	11392654	12755731	16022824	9347062	11683727	9563115	18749500	17339154	11651919	10602667		18637033	17495000	30599281	13308333
			407	16771038	8187423	9286538	10775308	11674462	17807088	10428531	11346318	8282115	18352115	16198077	11348135	10604708		17523550	17941833	30540062	13916952
			408	16416269	8967385	9182577	11212500	13101038	17070147	10306938	12018932	9076615	17371962	16248154	11439405	10298792		18423617	17599194	29420625	15523286
			409	16188885	9420577	9092462	10523731	12393654	17554000	10028812	11506159	8665885	18088154	18033500	11349405	9931667		18659350	18105222	30732453	14874000
			410	16760692	9310769	9470923	11358577	12373038	17165676	10311656	11231841	8831308	18991538	17101115	11951514	9780542		17676633	18477861	29998094	15037476
			411	15274731	9585885	8866769	10912654	12704346	17534676	10135656	11325114	8919346	19569885	16993231	12030514	10590042		18241883	17719639	30514281	14270238
			412	16549769	8958077	9404500	11236462	12335692	17278706	9831750	11511455	8307077	18778269	18158115	12035378	10620042		18186450	19165250	30029234	13995857
			413	16582385	8966615	9661769	11703769	12152192	16438265	9318219	12181136	8621192	18026269	17715731	12101243	9861708		18038200	18719278	30494609	15613238
			414	15689577	8849308	8902038	10891808	12193462	16652588	9756406	12029750	9534385	18390500	16382731	11559622	10403792		18595983	18602028	30446672	15190048
			415	16767385	8592192	9189769	11363462	12092115	16224500	10007938	11178273	8944846	18379385	17296731	11383405	10569292		18303883	17480417	30957641	14236238
			416	16823346	9534577	9192962	11691885	11926731	15824088	9655219	11620114	8839692	18191462	17780692	11866865	10651792		17789733	18828944	30723016	14025190
			417	16231115	8923615	9178538	11233923	12562731	16850324	9793625	12365523	9174231	18116192	17618000	10695243	10680125		18066067	18069972	30417469	14267762
			418	16708154	9189654	9283308	10757538	12714885	17129500	9777656	12016068	8873000	18849923	17628615	11922189	10387792		18128717	18751833	30252781	15593714
			419	16235154	8734692	9147346	10689577	12142423	16896941	10554875	11390455	9192538	17758115	17851308	11010973	9548875		18000167	18941028	30565609	15806476
			420	15733500	8312346	9176923	10809885	12014462	17665294	10112250	11884977	8826038	18402462	17368808	11862595	10889000		17575367	18789833	31024125	15079381
		Background Pre-bleach	421	2885	15038	1846	202538	1808	6588	166094	12977	3192	6500	665269	21081	11625		36617	396250	32000	64381
			422	19231	2038	3692	174692	13731	5794	158156	11568	5308	9500	617308	12243	32958		51250	520306	38703	37381
			423	4385	3769	9308	187615	11231	6647	129844	8636	1077	4077	584769	19081	20625		43400	476500	38094	41619
			424	2731	5385	1192	137346	1615	14618	179250	13205	19423	2077	578769	28162	20250		36700	486694	47953	38810
			425	2462	3654	3808	119615	4731	17294	159125	6682	6077	16538	707500	8649	38042		38333	443639	49406	33714
			426	5923	423	2500	189346	5192	10941	164250	8659	8115	5269	621731	18189	16500		42350	493972	41344	53571
			427	1654	6654	8115	189731	16115	18500	173375	4159	1692	4808	638154	17595	22958		36183	527722	39312	56381
			428	1769	3231	10923	158577	10308	5676	142969	10636	8192	10231	638346	17081	44417		43400	511528	40031	36810
			429	5269	2577	2731	191154	8538	2029	181250	1409	6385	2308	605423	23405	40833		46800	477194	55859	67810
			430	1538	10923	2269	180154	7731	6676	181094	5432	20538	6731	555615	19892	8958		42517	485528	47281	39286
			431	2077	5692	4154	173346	500	3147	174562	1409	10000	7346	569269	21568	46250		36283	512111	54609	24810
			432	3962	9885	6154	142423	19577	6059	186156	12545	7308	5346	571308	28595	35917		33500	490139	45031	40810
			433	2077	1577	5654	183923	9923	8529	156531	5750	13923	1346	702615	34919	35083		44383	481556	54516	33714
			434	2000	3269	9038	222808	1615	8647	194906	2273	16846	3154	586577	25027	23417		32617	507472	25531	54286
			435	11654	577	15231	210154	11962	5794	207281	273	12192	6846	648808	35919	26875		50583	485250	36484	64476
			436	1885	308	4885	160077	11192	11912	166188	4455	8769	9423	539731	19622	22333		43167	488694	52141	62762
			437	2385	5885	4615	216423	8923	12353	170781	16545	13692	2808	556885	32595	18125		50767	471056	41922	87286
			438	1923	2423	769	163538	7462	7353	171625	5159	20423	423	563615	14541	24667		51533	427083	52312	41286
			439	4231	4615	4692	193000	7385	5500	207906	3295	10769	7000	503038	23649	13375		33483	507472	48578	54333
			440	3077	2077	4154	164192	7231	11971	186531	10273	11692	8115	594808	18189	19083		50883	511194	52703	59810
		Background Post-Bleach	441	808	808	3500	219038	4192	3588	166531	3045	12808	2962	584192	14054	6125		36317	523194	48719	39286
			442	3038	2615	5615	132308	3615	1706	111969	3591	9692	6500	575423	22865	13875		47367	464139	53656	42667
			443	8769	3192	14154	225231	5846	12000	160344	2955	13538	731	643385	17703	28542		36017	537083	47250	65238
			444	808	38	2692	142808	6692	10265	126625	8273	10115	11962	565423	33027	46750		42567	519639	58453	62143
			445	6269	9269	12269	145038	9923	9441	125812	6545	2385	7538	674808	6541	33875		42300	477889	29828	21905
			446	577	3385	18115	160962	3231	4206	128219	3318	7269	231	682077	22973	18792		53150	483778	48938	31857
			447	2885	385	14038	187154	14500	8765	166719	3795	10962	6077	603885	26000	30792		42017	471194	35062	36190
			448	2115	10000	9808	112846	3808	9912	145625	4727	9846	1615	659000	21027	37417		38717	493250	44484	77429
			449	4154	10500	7000	145038	3462	11000	111469	7091	10615	8154	594769	17054	15542		52950	485056	40672	51905
			450	3269	3538	20654	154538	7115	12706	132062	5045	8115	3000	497615	21243	55958		46617	501778	39172	20952
			451	4538	1962	1154	187000	1923	5382	165250	11591	13846	4500	616923	11757	14875		39183	465306	41672	26429
			452	4231	7231	5923	175923	9346	4059	120969	5114	5769	8269	610615	23514	18667		47417	446278	36984	53714
			453	1846	192	6423	165615	13115	4882	139188	12841	10731	2462	474846	9135	16292		41917	535917	25969	63333
			454	2846	1769	6269	175423	9423	3118	144719	10182	3115	923	673923	19432	40667		70233	508194	33531	51905
			455	10115	4885	9731	187308	10115	3294	147219	17955	3846	5231	577115	31622	42000		34850	453333	47453	50238
			456	1769	4385	7615	217115	6769	3765	164719	5545	500	7154	584346	34919	14542		33933	483250	44016	27476
			457	3423	2308	4808	184769	1346	23882	165000	12477	14692	2038	628846	30054	15667		58767	511889	60906	29095
			458	1346	8731	23731	184192	10500	3794	153094	9227	11500	3385	622846	15405	31667		34650	447500	42188	45476
			459	4538	115	15615	219346	923	7794	175344	12705	9538	12269	565038	16405	33042		54550	556694	35562	59619
			460	8808	1077	2000	192192	5077	10559	147000	5591	7462	5885	609577	19378	18083		29750	448028	41672	21714
			461	808	1885	3077	157346	3615	7294	142312	7364	4654	9038	565846	11514	30333		40283	547583	40547	35381
			462	4808	846	5231	182731	4692	6588	186125	2841	17462	2615	589500	15811	25583		46000	504278	43562	66619
			463	1500	1846	20654	229962	1615	5059	143656	9773	3692	6077	628846	23514	19875		20283	538444	58469	38000
			464	4000	1577	3269	172231	2615	4235	198375	12795	10423	5423	596231	19216	15292		35717	506472	39781	79238
			465	1808	1769	2192	167577	5038	794	116719	7909	15500	1846	565731	21541	23583		26450	516111	36688	58190
			466	1962	4731	11423	139615	1692	11118	148656	3091	10538	4885	673692	17730	22250		27917	427222	33547	32333
			467	3115	1923	8231	143154	7654	5294	144531	13023	5846	2692	645962	23189	22542		46817	493778	43203	58857
			468	1885	6000	2962	176269	6038	12882	152562	3523	4769	10538	614654	10351	26292		37833	466194	42391	24333
			469	2115	5192	423	187077	6385	8912	114344	3773	19538	21346	638731	37324	24458		39150	552833	40875	23286
			470	7385	192	6538	167538	16038	8618	152625	10273	17192	8385	695962	18189	11375		44617	566222	33031	15762
			471	1731	1385	5808	213615	11077	12441	155688	7045	4962	10538	648692	16757	23125		51433	491750	43969	45095
			472	4192	6615	6577	193000	3038	12147	164625	8818	6577	4231	590577	6405	32042		29133	487639	31578	29476
			473	5385	9077	12654	147846	7885	1118	128562	4818	5769	8808	536423	31649	24625		31783	496500	49812	35190
			474	308	5462	8192	143385	8885	7647	172312	3500	9423	10423	605385	2405	10792		39567	542444	37547	35190
			475	6962	14385	7077	129192	3462	4941	183938	10682	7231	3885	635462	39351	43167		54050	461056	39469	38143
			476	346	654	3769	205808	6962	11882	133500	7318	11000	1769	557385	30784	30250		34567	500444	55344	52810
			477	3731	5000	2731	193962	7269	9324	166562	4068	16923	4846	682808	29757	28750		38183	464333	42312	55476
			478	4000	4654	1923	169346	1808	10206	154281	6318	1962	11269	633769	20270	28625		29583	543694	55547	39238
			479	1962	2115	6077	181808	10808	13353	123844	8250	12654	6385	624115	28135	46958		33017	465500	35266	42286
			480	1500	2423	3462	179000	7923	9500	125406	8909	9577	9500	562500	26243	22375		43467	564444	55375	19190
			481	423	1192	10231	143346	962	19265	159250	7545	21192	4769	685269	25378	13042		52533	499361	65297	25048
			482	3615	6885	4538	211615	77	26000	197938	12364	5038	9538	695808	36378	32292		39683	447056	34297	40429
			483	962	7577	5346	210077	14654	12706	145375	8114	16385	1500	583615	29432	9458		31367	527556	63984	64000
			484	1346	4654	18154	228000	1538	12618	166688	3045	8885	1846	691731	42027	20000		45167	480722	39531	65571
			485	10692	3115	12038	159692	9462	17029	157344	3886	18462	8538	540038	32459	8667		38800	510306	55375	62286
			486	2038	12154	1154	189462	3269	17529	141500	8841	8769	5231	559962	15649	42833		34817	425139	37516	52762
			487	3269	1654	6038	142385	8077	11765	162719	10955	15269	4615	642731	32108	41792		51333	542944	40922	64190
			488	4962	6577	6462	184962	3846	18765	143406	5659	13462	3654	541769	26649	27917		49433	495583	34344	57619
			489	6731	6692	9692	136923	7654	20824	151969	13045	885	8308	557038	16270	21667		30117	474472	43203	65524
			490	1308	3269	6885	130769	2346	15941	153531	10682	423	7038	632692	10324	6875		49117	453639	40125	57000
			491	5115	654	2692	123385	6231	7294	132406	9636	1808	4154	658423	44081	22625		43450	468444	47859	63619
			492	1923	6731	11769	171192	14846	12735	165344	5727	9000	3654	655423	29811	24042		54517	553083	42125	33238
			493	1308	2038	7731	227885	4423	8235	188781	20273	4385	7192	637154	36270	10917		44700	491528	50844	47238
			494	1538	5462	9500	173538	3462	16824	140969	3909	7346	3846	557654	27108	22375		51550	470000	40391	26667
			495	808	4231	8462	174615	10423	7735	134000	10364	3423	5462	602808	11027	12042		42883	578278	48969	38476
			496	154	5385	6038	172654	8000	3941	160500	4000	9654	885	529923	15324	17875		41100	484278	51375	29762
			497	2885	4385	4038	153692	2462	8647	144625	9864	13731	2962	615885	1595	21958		43117	459028	54047	42190
			498	500	4269	2731	116231	3308	735	111250	4864	500	5038	623346	22946	13208		40267	507833	42500	46381
			499	3000	4885	12500	169385	10077	5412	132062	4955	3846	11154	594923	23378	14500		37633	484972	36750	40429
			500	5654	2308	13192	213500	9269	11882	148094	5705	6769	17154	667538	16243	25917		46000	525750	43609	53905
			501	13808	4962	1769	204731	2538	31412	176656	4295	6692	7077	631654	40865	28875		57683	565556	33062	45286
			502	2385	1654	9192	134000	5538	13235	155156	8841	7269	962	640231	41649	26250		43000	439306	35047	40714
			503	2231	7423	4000	217615	8000	7471	155656	545	10846	4615	631192	25135	14792		46833	490000	48656	27238
			504	2808	1385	9885	164692	5731	7706	197781	8545	11000	1692	569962	27351	23625		39100	445667	41734	46667
			505	13423	1346	12808	221231	1654	9765	118219	4409	6038	3731	531923	25270	34292		33583	460361	49812	60048
			506	7115	8346	12423	173038	17654	6882	156531	10523	5462	13038	599500	12811	28458		39733	461250	27531	60095
			507	1808	15000	3115	164423	2115	9147	139000	8295	11231	8500	614846	23405	20500		45533	456778	31000	16143
			508	2192	7462	6346	145538	3192	7382	166812	4386	7808	15577	585846	18027	30708		42833	550000	50625	40000
			509	3000	4115	9269	172769	9192	10706	208344	6295	6038	4192	574077	22243	26375		34183	508194	39031	57762
			510	3000	2038	3962	154692	8462	2029	173000	14091	1308	4269	655808	38595	16792		35667	485083	41328	47619
			511	3962	2269	10038	148692	3808	6882	139750	9091	14846	6000	672192	20514	16083		41967	520778	28406	30429
			512	5154	1038	6115	155077	12615	9000	138344	6636	7192	6808	594423	28351	13667		41050	553583	41109	58762
			513	3885	1731	8500	147538	8923	8500	207156	12409	3615	2538	538692	27135	33208		43900	524944	59000	37381
			514	8269	654	6962	192231	3154	8559	151562	10841	2692	8423	707385	21946	19750		45533	519278	55922	26143
			515	1038	17962	8115	114462	3962	19324	191406	11750	7346	18885	595577	25622	12500		45600	463000	40641	60000
			516	308	3231	6308	146154	577	18971	135312	7886	4885	13731	703731	22784	11875		39550	465972	44562	44762
			517	5192	6615	3154	173115	615	2882	126438	7864	11038	5231	629462	23946	38917		42533	482778	56734	44714
			518	731	6846	3808	202385	154	20176	157875	7614	7308	5077	575654	23189	17583		34217	459944	43766	63667
			519	923	3192	38	113115	9462	3353	135281	5886	13077	6923	606500	34432	14417		33033	524750	46938	67190
			520	4731	5846	1269	136846	7846	0	152656	2023	13115	308	678231	37189	21792		31233	484472	32781	39857
			521	1000	4654	9846	208615	7346	11029	132625	8591	12500	7385	661654	10108	28792		57500	496889	30859	27381
			522	4923	2308	2962	163654	6462	11353	149156	9909	1462	13615	591077	23919	26375		52467	524611	45109	32429
			523	3192	4231	11423	160615	462	7235	131312	5773	16808	11615	614115	15595	14375		51467	523028	52016	68190
			524	2346	2692	13038	163269	13077	7824	150969	4386	12577	3654	655154	16973	15750		52450	498111	47750	29714
			525	4038	1846	192	146885	2923	13294	139719	8341	15769	1654	704538	24081	24333		58267	568361	51469	50619
			526	5385	3654	423	181808	6115	7500	149250	9864	9269	4692	559077	12351	19000		50050	453639	52953	46381
			527	8500	4269	16577	137615	3038	10853	166938	3091	5423	12769	616923	20243	12333		52000	570861	58734	54762
			528	6654	538	6885	192423	3231	7265	181656	2500	3462	9115	671615	23973	23250		50633	456417	53141	53143
			529	7692	346	6654	160962	1962	11853	126906	3227	11692	11192	643000	25459	14917		34550	533028	46500	38524
			530	5000	3423	3423	152885	3615	20176	136875	4364	7346	4615	665615	19730	9833		38933	523167	32188	62619
			531	1000	846	11038	122692	3538	10471	147719	7545	7308	4654	642500	18946	16125		27200	419889	40984	43286
			532	3577	4692	13923	187000	5692	6882	187594	7091	5346	2808	633269	16297	28375		38183	491833	52547	45429
			533	9923	77	731	150000	1577	8000	174344	5000	6346	5231	587615	36784	38750		35667	440972	35984	58810
			534	1346	769	9577	146231	7923	20294	192656	3636	13385	5231	597000	9784	12167		53867	475083	43031	25429
			535	6192	692	16654	160308	3462	4647	142375	6955	5231	10923	646538	7865	35833		45083	578500	54203	29333
			536	538	462	5000	242923	6269	5088	127719	7864	11885	1192	556308	27405	26958		57900	514167	50719	36619
			537	3808	1885	5038	192423	12077	6176	170188	7159	11077	2385	677692	23514	18417		40033	524222	50203	31524
			538	6577	5269	13692	148269	4692	13500	180688	8182	9385	9192	633923	16757	13500		26100	489694	42516	34524
			539	1115	808	7077	163731	1077	17824	141375	4250	17654	1885	579385	38973	25833		41583	453361	41422	58190
			540	2654	8423	2346	169962	10192	12941	127812	4091	16654	7385	568885	24730	16250		47167	445250	41234	41238
			541	1731	1577	5385	193731	9692	10676	178625	6409	3769	7154	569962	19919	17542		36417	469889	73953	26476
			542	423	6308	1269	157462	4462	8676	142000	5841	7654	5885	750731	22324	18292		27683	508278	53406	39429
			543	5385	8769	5154	139808	4423	4647	142406	4227	12808	4423	642808	27838	33125		51900	509889	47516	58619
			544	7308	4615	8038	180000	3192	8235	212750	7773	16846	6577	603692	26216	59875		39533	469611	55859	52429
			545	1962	423	6231	164462	5231	6588	137312	2818	11077	16846	538923	16405	17792		53433	529389	37719	30286
			546	231	2846	9885	165962	5692	6029	150938	7114	5538	6885	582077	29865	44583		32133	568333	48375	64857
			547	6923	1962	10923	195923	4846	2824	148219	7864	7077	9731	766731	28865	43083		33650	455167	49344	55667
			548	769	4654	6154	166269	1038	11147	129531	409	4577	12885	674423	29865	22375		24100	514194	34141	42476
			549	7808	1269	6885	191000	10038	7324	122062	4386	1231	462	612346	25189	12750		42783	517083	28688	46619
			550	4692	7885	5577	139769	4885	4529	154562	7636	10885	5308	610500	14054	31417		38450	529694	38422	51762
			551	3923	885	3231	144462	2462	10029	148000	9273	6038	231	528962	21946	18458		57250	484833	45359	45857
			552	7654	6769	0	159462	5808	24412	146625	4477	21846	4154	665346	12216	20292		33300	467194	39422	50619
			553	2115	1038	1192	204962	923	18029	160906	2750	5192	11538	627808	26108	40917		63400	480750	40125	34000
			554	2885	2462	10846	110962	6538	5382	152844	3591	7231	12038	596000	20081	30500		24633	480333	56703	32619
			555	5846	5423	5846	158654	10577	8324	143188	9023	3538	10615	574038	22459	17250		52917	444167	43844	40667
			556	3269	3000	12500	209077	4231	14382	138875	3455	15346	8231	613500	18649	13208		36367	449083	67172	29667
			557	3615	8423	18077	200346	4462	6088	132594	2500	12615	7000	682423	21595	30083		44850	520278	45031	30810
			558	1423	7423	5038	179231	5538	6559	118344	5068	5731	5923	602692	34054	22333		36083	566583	35469	52190
			559	4154	1077	5654	213615	7231	11176	125156	5386	11923	3423	589846	24162	17875		39017	510917	38266	74476
			560	2462	1308	10462	130923	4077	9882	139719	10250	11115	5885	572231	21973	29125		34117	535389	45969	28143
			561	3923	4885	7115	159000	7654	6588	127000	2705	7808	2846	736731	27676	23333		39033	527472	28453	53000
			562	1577	654	8962	173654	12423	8912	125000	7682	6346	9038	627231	22351	25958		26233	489167	66172	35619
			563	3308	962	19538	121423	1500	10529	159656	9682	9154	4615	664692	16108	18625		56150	488250	38766	54000
			564	5538	3308	1000	207385	5846	6618	119875	6614	1385	5654	733077	29297	17125		39017	513417	38578	48857
			565	7692	923	6885	153308	10269	12353	116312	3432	21038	1885	691308	15784	44958		45083	425306	32531	36571
			566	962	7423	3923	135115	6577	13824	155875	5318	40154	10077	617923	26351	37208		48433	453361	30938	39857
			567	5385	2154	1423	147923	1962	1294	176625	5045	9269	2923	539154	27703	45708		52550	461667	35641	44714
			568	10308	423	12731	120192	11769	17706	122812	6341	9423	5577	672423	27703	12583		40083	409806	41234	30190
			569	1731	4577	8423	187615	4654	8059	191594	5455	11077	5385	630769	28486	21833		42417	470528	33375	55476
			570	1269	577	15885	191385	4231	7471	103125	10545	4269	7846	623462	22270	16750		49500	496167	23688	23143
			571	7462	808	10269	212808	8077	6353	138625	4182	13654	462	714615	23649	16542		35167	479139	39656	35810
			572	4269	8154	10115	195231	2962	8147	113250	10682	7500	4538	658000	23730	27792		41717	476750	57797	88048
			573	4231	2615	13346	155731	4962	10206	127719	6386	7538	2923	662500	45162	28125		47317	466028	38562	23952
			574	4500	7192	9385	178077	22692	4706	132875	5727	7192	8192	699885	31568	27125		44117	506083	60312	63190
			575	6346	4808	5192	203000	7385	6735	140625	6227	3308	11038	609192	21784	21125		42067	479472	40594	48000
			576	846	14462	6538	181923	4346	2794	132125	9568	6154	17654	613654	25919	21917		58450	417944	52734	50000
			577	192	6885	5923	155808	12269	14529	140219	3068	14615	7077	587038	17108	10708		34050	471611	30812	47000
			578	1846	3769	5462	198731	7500	9794	161688	12841	5038	7692	628923	19514	21708		36200	473361	45375	59429
			579	5077	3269	7192	215692	3462	5000	131219	11023	14423	9500	643615	16054	7833		49650	574861	38344	51333
			580	3885	17346	615	153269	654	11765	153969	6409	9769	5154	628692	23703	34125		33900	435111	39156	36143
			581	4808	1577	12077	165538	6962	9794	129250	15773	18808	9192	672615	10946	28083		58400	478583	62094	39714
			582	5308	6731	23269	164038	6538	14735	113219	10864	6423	7115	692808	24405	26417		43783	447917	40250	81048
			583	3154	731	2500	157615	6038	8735	138188	9886	7923	3615	717077	24081	5375		37200	476889	57047	49667
			584	3923	6154	12077	145962	8038	12118	143062	8477	9115	11769	671385	26973	15083		48667	476361	36078	72429
			585	962	5692	10885	193385	13654	13529	172281	8000	5577	2769	651769	32351	34542		47200	461472	43672	19905
			586	1385	808	192	177846	15615	5853	135875	11636	17192	3577	624192	25730	14667		37050	436139	40922	47381
			587	692	1500	1654	192808	6154	15441	151312	6636	8385	3231	593077	21838	3542		46983	507167	46359	47476
			588	6269	2538	16615	137615	14115	3853	128875	8614	500	14769	674731	13946	13833		29483	506472	47734	65429
			589	846	2269	8385	198654	3769	10824	79094	1500	12538	6115	546000	28595	20292		55133	525056	61891	64476
			590	192	3769	577	181462	11923	15000	108469	1636	13731	9423	588385	17784	56875		60600	462306	51203	46000
			591	4038	4000	8692	192577	18885	7794	131281	7727	2692	8538	689923	22108	24083		46033	502722	47688	40238
			592	7000	1692	5885	152423	6423	16500	143281	11909	9654	7692	602885	6919	30500		38700	529333	65750	55905
			593	5192	1654	13231	139808	4231	5529	134844	614	3962	3346	698962	6324	36167		56017	498611	38766	40714
			594	7269	385	10654	161923	1808	6912	111781	8182	12346	13077	622192	26649	13417		58050	458389	76125	45476
			595	2692	10346	308	171231	8962	5735	147938	8864	5846	2154	672808	16081	19875		52267	465972	41750	27238
			596	3423	2923	7577	166000	22654	2412	127656	4341	6846	4500	613846	13730	39917		35133	435611	55609	39381
			597	4269	423	6269	187846	5192	16176	114875	5341	4000	9000	663231	12865	22167		41083	434111	57516	33143
			598	1692	2654	5808	111115	8115	15588	128438	8227	10038	3000	598385	29378	22583		33633	521583	47891	39524
			599	15346	5231	9769	170385	6385	15500	91500	5182	3077	13462	625692	22946	38250		52083	492083	43047	45857
			600	2423	1962	11423	160346	269	16382	122406	14750	10923	1692	673423	26297	28250		35817	531639	65000	66810
			601	1154	654	11154	113346	538	21029	135938	6386	3769	5192	668346	28162	46083		49083	438917	36219	21952
			602	6385	7731	7385	200577	18808	9971	86812	7682	7115	9423	691962	32270	8833		47817	434194	31734	38143
			603	1500	1115	12385	177500	2692	13441	205625	11045	3846	9154	647308	23703	7625		24717	477917	46422	32095
			604	1846	3577	16192	176654	1808	13471	131688	5795	6269	3192	661192	34541	56625		46883	463778	45688	70333
			605	923	2692	11269	171577	10308	16118	159906	2614	4500	654	634615	24216	25542		46967	528806	38344	48667
			606	2154	3692	4769	144192	6000	13735	163875	841	9577	11423	576077	20892	9833		53950	489444	39828	47952
			607	6154	4077	269	184423	6769	6559	165250	2932	10692	9923	678346	29162	26125		26700	586389	34922	39571
			608	2769	3308	14038	138000	5308	18647	124938	5886	10577	8115	694462	23838	22583		75750	495444	32344	21905
			609	4769	5846	6308	200692	3538	21324	113531	8364	12154	3231	624192	24216	39708		29600	472833	47172	43190
			610	2615	3654	9000	205538	10385	2941	134219	8295	20231	5231	700615	14784	30667		44217	461750	53484	63571
			611	1692	7769	16923	174115	7423	2265	150438	2114	17308	5115	652769	31297	11667		38200	426611	50328	80476
			612	4423	2115	13154	184923	4000	10588	143250	19727	1615	3115	776077	30405	45958		48533	472444	71875	30476
			613	1654	2962	16500	147077	3308	13647	130312	3250	9269	4385	692000	20784	36667		33717	554444	35484	36190
			614	3308	4500	3885	117308	3962	12765	142562	12523	9769	18538	633346	18730	10625		41617	464167	40844	34714
			615	1231	1038	11500	121538	12500	8882	126375	7477	7000	4462	648538	15757	18000		45450	444389	42625	35667
			616	2692	5308	8731	171346	3808	17912	154406	4545	9462	5077	605885	7432	37167		47633	491361	63047	42857
			617	4269	4500	8769	149385	7500	10618	107562	13682	11231	15692	606077	25324	35750		58267	496639	46703	40714
			618	7231	7500	8038	186077	9846	8088	136062	6659	7154	8692	590846	21514	16083		41050	501556	48969	49381
			619	4500	3154	18500	176385	9385	7500	141188	3318	16423	4346	643808	16135	29458		42950	534028	47453	51000
			620	12308	2423	6577	114077	12346	9853	152562	3977	27154	2385	631846	40189	21417		37167	497361	39703	52095
			621	308	8346	13154	162269	5192	3294	137844	3614	6692	9577	544231	9108	38333		38050	500528	55047	36667
			622	1192	2077	3538	186577	13192	9882	110969	17386	27269	808	620538	26351	17333		36500	408750	45422	45762
			623	2154	77	4154	202577	8615	5000	148781	7295	6000	2500	601385	41189	24292		38117	494972	62781	48857
			624	11538	2038	25885	132615	8385	8824	132438	4455	6577	12500	728000	24676	18958		52833	524000	36938	45286
			625	7346	3077	11000	153846	4846	9971	102969	2727	6038	11692	593192	26730	30792		40300	457222	22344	48952
			626	1808	6654	4462	182923	4115	15824	156031	3295	2615	3577	726615	14270	21542		44467	511806	54203	57000
			627	11308	1462	1654	177000	5000	15882	148844	6000	0	5923	708846	11973	28292		36633	506694	42562	45476
			628	885	577	12692	145538	6615	3206	117531	4773	13269	8731	638962	20892	31292		43400	437667	26594	51714
			629	5000	5154	8308	180385	8846	9588	129750	11159	18269	8192	673423	38162	64417		41317	461139	47375	46381
			630	462	15423	2769	146808	6000	16471	94344	5250	3346	10423	662077	21514	19458		41950	462167	53922	56000
			631	1154	1654	9038	128885	1192	9353	135781	9636	3077	2000	647154	15865	23750		56283	523222	46531	53619
			632	731	3192	12385	194654	2308	12912	129281	977	15077	4308	623885	9297	24417		37133	497694	45672	30476
			633	8077	3615	4346	207077	3038	16029	131438	6341	4462	6500	641731	12162	30667		43917	476139	56469	57143
			634	7500	2423	11962	195885	1192	10941	139438	6136	846	5462	692385	15703	41417		30567	469417	32797	41619
			635	11462	4538	923	184346	11154	12265	98031	5136	2500	4885	754808	16351	15792		59583	435611	24672	27429
			636	3192	7308	9192	172808	8769	9676	150438	7682	6962	7769	546154	9405	14833		36067	450556	45172	59524
			637	115	2654	4115	166423	10115	18706	149531	5682	8808	3885	728885	17541	21583		39700	538389	49391	29143
			638	846	7654	3308	198423	5846	4412	150906	9318	5308	423	719731	20486	21292		25467	405667	41125	59190
			639	3269	13462	6538	182462	885	9882	110844	5568	13385	13577	686923	35541	23125		37533	515306	42031	41429
			640	5115	577	8654	133269	5269	15353	127156	5500	3500	2846	684154	23054	10625		43767	422111	48156	52952
			641	2385	1654	7462	181077	10500	1941	170344	7909	3962	14423	690308	13351	15333		45050	454750	46266	40190
			642	4692	4308	12038	174038	4769	6382	134469	2114	5115	7577	692115	24595	53125		39917	452778	37281	72905
			643	1423	9192	1192	144269	10192	11853	120438	4205	5923	1577	638346	24568	27917		68717	473861	31688	44905
			644	3692	2154	8154	174038	1462	5853	141594	4864	25769	11192	623462	32324	21542		48583	487111	40547	52095
			645	3500	1923	3885	192654	6000	6824	134469	3636	7423	5923	650923	16216	25667		36550	556389	54000	53762
			646	3769	500	15885	257577	4500	1529	124875	8545	8462	5923	668115	35108	20250		34550	467361	49156	42524
			647	1615	7038	7577	150692	6731	6324	142906	9977	25000	2462	652038	24081	18292		37550	533250	45516	63381
			648	0	7731	6346	153962	7923	13382	138844	3500	15654	9462	570154	22730	7042		36183	501083	46281	55381
			649	3462	3962	5231	184154	692	9618	118969	3591	3231	11808	742154	25054	10208		42500	490833	51734	19810
			650	1269	3731	731	146115	615	1941	157156	3523	4115	1885	609769	32784	37958		26667	505944	41875	50571
			651	2577	1077	962	205923	1269	8382	134938	2182	16038	5385	627462	20865	12375		43250	472417	30766	45190
			652	6962	13885	6577	111115	8077	6118	104875	6136	11231	5038	612692	29081	30667		47917	459917	42219	64333
			653	192	3462	7423	163346	5462	12676	135750	14295	3692	13654	759538	30541	20625		41717	520806	66641	67952
			654	3731	1346	1192	199346	1769	16824	96906	11864	6038	7385	724808	43541	29417		34033	445472	61906	30286
			655	5308	3231	4923	174923	6615	4471	135125	10159	692	1038	668000	30351	25958		48600	493222	39219	58762
			656	731	5423	3231	195269	4308	12088	119156	5818	6500	3615	637231	18432	36708		45750	477194	32891	41190
			657	3192	5000	3154	183769	14615	9853	92875	6136	7923	3692	642808	18919	28792		36917	534306	60969	70714
			658	846	9962	3423	216538	1500	3147	141469	5023	21462	3577	691808	20973	30792		62717	494000	45250	37190
			659	3615	3731	7962	144154	15423	2118	123438	6864	12385	923	719538	38946	18833		51083	493000	60422	45810
			660	808	1731	7538	150769	3462	1265	100031	4750	4808	3808	563577	20595	28958		32033	465278	41922	52333
			661	5808	4115	385	220269	10923	13265	97500	1568	18577	7115	605423	19378	34250		36417	474611	35000	42476
			662	846	1038	9000	155923	1115	10618	101406	2068	2115	10846	705154	36892	25292		48633	431972	32828	57286
			663	2000	885	4308	152115	6038	9971	99438	7864	5731	2269	678269	10432	23500		47217	547056	23812	43048
			664	1731	2615	12500	214923	8923	17088	132062	7773	5538	4654	667192	44676	29167		48517	520667	47422	70714
			665	1038	6654	7577	157962	615	12471	126781	5591	3154	12962	728923	34568	32417		32683	447194	48172	19762
			666	2385	7462	5192	190769	12500	5353	110562	4705	1231	9423	709346	25486	28792		42083	480806	46391	67857
			667	4962	2962	4615	198769	10923	17706	118156	7545	731	6769	780808	18243	14875		36300	544694	34250	17333
			668	1769	12269	16923	200385	10115	11000	78469	1273	1577	5231	655615	25595	40417		53017	486472	55594	28143
			669	4115	7769	1846	180923	7038	2676	126156	9205	1269	3462	608846	18865	16625		41767	416083	51750	50667
			670	615	1692	8692	182077	8923	7971	124719	10955	16115	25538	721038	25270	23750		53017	533056	56484	36095
			671	3769	846	10000	142308	11692	8853	111469	4386	8038	8962	781538	15946	23208		47383	479194	36922	30619
			672	923	6154	9769	178038	1308	5882	103688	7886	2885	7654	794038	20378	13833		45100	511444	28234	73429
			673	6308	6577	1269	152885	8308	5529	106812	17000	11231	5385	645231	38514	16333		36183	516556	30828	30381
			674	3038	5231	3154	200615	7423	11853	114281	7273	3808	11615	657077	25297	15833		43917	494389	46234	49000
			675	3385	2462	6269	162500	3692	4853	131031	2250	10308	12846	656577	20568	10000		39200	542528	45000	50143
			676	3346	6692	10192	190731	8500	10971	95500	4636	10923	4846	715577	37811	29917		39350	474306	40656	35667
			677	7846	1538	8077	168538	17846	18529	125281	2909	2538	3654	577192	19486	18792		50767	539667	43875	41810
			678	12346	385	577	150500	6500	4235	120812	7000	18692	11231	664000	37649	36625		47150	505833	38562	41286
			679	1423	2000	7192	155154	11154	6353	145938	11818	7615	7038	718538	22243	37917		35733	522250	67312	39667
			680	846	38	3462	153731	6885	6882	108000	11818	25692	6000	652808	31432	11500		58650	468861	47562	72238
			681	2500	3115	5192	180192	7346	10794	118469	6045	14269	1731	622846	21730	18125		37033	510444	34734	54714
			682	154	7077	6269	161692	8500	4382	145156	15409	12154	15846	646385	22108	16958		34750	521944	48672	77238
			683	3846	3846	12500	167423	5769	2971	125812	4364	1962	9077	693115	19595	26583		42067	490111	33016	46190
			684	731	3731	462	200808	192	4059	146781	8318	7923	13500	701769	24324	28375		25300	508083	35203	42762
			685	3192	885	7615	179885	6654	8618	118219	8182	7962	7000	743308	8946	37958		31100	566306	43078	74381
			686	3115	8846	3615	192808	3077	2941	142156	10364	13923	7231	725231	17324	12417		37417	468250	36031	56667
			687	2654	577	3731	181538	9115	10235	159562	8682	3000	8577	698346	19216	31250		39233	496306	29625	33095
			688	7538	6308	5808	150692	3538	7441	111031	8659	13654	1654	761846	35486	14583		42383	505583	30203	76619
			689	2269	692	9038	206077	4115	2059	139750	4750	11615	7231	718423	26757	20042		39500	523278	57484	51857
			690	2385	4231	3769	179769	12538	17559	122875	7114	1769	19731	561615	5865	18708		42317	526083	62328	41333
			691	7577	8115	17808	203269	3962	4735	107375	4318	4115	1692	742769	34297	31958		40650	507417	37828	33952
			692	7615	8000	17500	213538	13846	10059	156031	7682	13462	1038	723231	26405	34667		40917	498278	48969	81238
			693	7692	2385	6692	186000	5692	9176	128125	7591	14308	13769	715385	25568	39417		50467	467139	39172	45286
			694	7692	5308	6038	154885	1962	7588	111875	3091	5423	7500	831154	21676	35625		65467	438139	37219	51619
			695	9038	5808	13962	176308	14500	7912	126031	5818	7077	5154	630269	11568	18667		20700	491417	37141	53762
			696	2231	115	21077	149154	2346	31441	136812	6818	12923	5577	620077	32595	27417		50817	512056	44594	36095
			697	7192	10615	3731	182115	14885	3853	100438	1909	18615	14423	736885	31405	21833		44583	458861	34203	52952
			698	269	4423	13385	146423	346	8118	112844	3955	5808	5538	640538	21892	26375		27000	455778	37031	50095
			699	231	3731	4231	186154	2346	11265	90344	5091	12115	9692	695269	16027	30917		41817	437556	31062	39905
			700	3654	5308	3846	212500	11154	14618	113781	8614	7077	9923	653346	23919	28333		48217	460528	58188	31810
			701	2577	462	5577	214615	2846	9882	113969	9409	4000	5615	597154	21486	14625		54900	460306	40703	31381
			702	2385	38	14692	174731	13654	6647	121500	7705	2615	10346	710385	18568	13542		40217	479500	47312	48429
			703	1346	3346	6538	165846	3423	11588	114062	3477	12385	19692	612500	31703	11458		53450	493417	38625	21286
			704	4731	6346	9962	282192	8000	17206	146594	15205	11115	6731	544692	26514	29875		49983	418111	46453	56619
			705	9077	4615	8577	135308	12192	23000	116531	8977	6269	6423	628077	28676	15000		30167	499139	39172	43238
			706	6308	6808	12538	171731	4731	4441	92594	14091	3538	3231	614038	9000	13250		52633	488806	45875	49714
			707	7000	5577	13885	177692	3269	5824	125219	6545	12192	11692	680308	27054	41833		54150	493556	56141	38000
			708	1077	2269	9269	185615	3192	11647	108531	6932	19500	2731	648346	18595	18250		45683	473250	51703	50476
			709	4731	5615	5769	163885	7731	9353	111750	7205	769	4000	730731	16973	39375		36350	523250	58641	65286
			710	2923	1577	8115	147115	8462	20088	90062	8864	6231	1077	635846	17541	43000		45050	520333	72500	47571
			711	4731	6462	15923	214462	4038	7529	80656	5432	3692	7385	666769	25784	17625		48883	479417	41953	45190
			712	3577	769	20692	199538	577	15324	121719	12341	11885	538	675500	22541	14542		29917	419472	50781	50524
			713	2577	9654	7115	180500	8962	27706	173094	13250	10077	9308	758462	22432	16000		37150	463778	42844	39762
			714	1962	5846	12885	211077	846	14912	118656	7932	13885	5115	761000	14865	14500		37050	460083	35047	59857
			715	4885	6192	2423	175769	7346	5676	128625	10545	8346	6154	558000	27000	30750		31850	475056	30000	69524
			716	2769	7462	15231	183962	1308	20647	110594	6841	9962	10769	624885	22973	34542		45300	484139	39766	23714
			717	3500	3038	1500	189308	1692	6706	115250	1841	5385	3192	650038	21189	39542		30083	500417	55969	45857
			718	3538	2885	18731	152923	846	7559	124125	4409	3846	6038	744577	32946	17250		40833	462917	43969	55714
			719	1577	4231	10423	176538	7846	8059	122500	4727	8154	5538	616231	19108	7208		46200	502694	31719	31048
			720	4923	5269	4115	203500	2231	9059	116094	5977	1731	18923	635885	35811	17667		40033	436389	40516	40429
			721	3308	3846	5923	199885	1423	5882	115625	4705	3385	6346	592615	22595	27583		40350	504056	45859	36143
			722	4462	7038	6231	158038	4808	9265	118125	6273	1654	4692	628000	17216	13708		44650	473694	48297	71952
			723	5308	3038	18962	178192	7000	6853	109219	4773	8423	2269	701269	29919	33167		28000	462472	44000	53571
			724	1423	0	8000	170308	3769	6500	94094	12841	9000	4192	556231	14541	6792		37767	545250	45609	57048
			725	1231	4654	6000	199846	15885	4706	86375	9432	12192	6731	577615	15811	32583		42850	497139	44797	45762
			726	6423	5577	9308	195000	5885	4912	114438	11045	6808	6269	590308	21459	32708		49083	500861	46750	70000
			727	3308	3423	10154	210962	7654	9000	100344	205	9500	4000	623192	24919	7792		33850	452250	45703	25762
			728	1115	2692	7538	154538	3615	441	104500	9409	8846	4500	663615	16541	31208		26900	507028	53141	33762
			729	4231	8615	3615	182038	8231	2912	121812	1977	3769	1654	714192	26703	26708		35467	497361	47984	37524
			730	2077	692	1115	142654	11192	8912	115875	10273	9538	6115	652615	22865	22792		31817	538083	38656	56524
			731	7077	8000	2077	170077	9654	10265	131625	5500	3115	8115	642846	27865	48042		47033	487167	42125	25619
			732	1962	1000	808	159615	7692	9912	133438	6932	10962	3923	609154	21757	27458		39667	465556	32578	21190
			733	1308	769	12885	189462	6192	5324	82312	8795	12577	3885	607923	26081	26125		39500	449833	45938	25000
			734	3038	1115	6077	194500	269	16559	73125	11614	13808	16462	693462	15297	27708		27817	489083	39547	74714
			735	5654	1000	6269	156077	1769	8088	107906	6886	1808	9346	651808	22243	19083		38033	554944	51266	29571
			736	6692	7346	8077	171654	462	7147	156969	8727	5500	5500	582077	23135	38583		46300	470389	61625	45619
			737	615	1885	3577	206962	11654	8412	99812	10773	3115	7769	592269	25486	19708		38650	514500	51422	55286
			738	4077	2077	13231	173500	3500	5618	111531	11182	17577	16346	630500	24595	23250		45800	504667	57391	85667
			739	1115	3538	16577	207885	9500	6176	113750	9795	3692	6615	708577	17162	33333		57500	535889	44547	44619
			740	5154	12923	14885	193038	7500	14794	113094	7114	13000	4000	659846	25081	18083		51450	482861	41922	61190
			741	1192	7615	4269	176769	3385	11088	115344	8409	3115	1462	624769	25432	36542		34733	493556	31250	50952
			742	4154	1077	4654	171385	16577	15794	160750	8250	13192	14385	578577	36865	36667		37800	419667	40188	30714
			743	5346	3577	3385	164538	10115	3176	128125	7250	9731	8115	626423	23757	40250		27717	526417	49453	22000
			744	8308	4423	6846	219269	8885	7647	99031	9523	11269	1654	640115	11514	24708		28367	420500	35750	37476
			745	3615	3154	5346	159923	3769	10147	91469	2432	13923	9769	596231	23459	33875		52650	466944	56969	26095
			746	3692	346	16577	195231	16846	17794	101906	8727	16500	10115	623538	21541	48750		29267	549722	36125	66286
			747	2731	1962	12462	178962	6731	18500	99250	2432	3923	4077	660423	16703	22083		28717	478278	58641	32000
			748	2577	1192	3885	173077	4577	14265	87938	7614	22154	5654	700385	22297	31458		38083	535806	43953	37857
			749	3808	12038	10538	174346	12154	5441	134938	13318	19615	11038	506346	37973	27333		41233	529306	40938	52952
			750	2538	2038	16962	206692	8000	15265	91062	7795	4654	2885	614654	29162	36708		46000	496556	43141	39667
			751	1154	885	11000	169962	11423	6088	140719	8477	0	9538	577846	12108	35958		54783	429139	42250	53429
			752	4346	7115	10115	157462	3654	13706	93688	7477	6154	5115	591962	23378	24875		40617	454556	34797	28524
			753	692	2769	5269	181731	12308	6147	83719	2455	13000	5769	649192	34432	39958		28033	466722	43875	63571
			754	5308	4846	14962	153808	5538	13971	127094	11614	615	11308	605308	15703	14792		52117	542556	40094	37429
			755	4462	962	6269	197000	2769	8059	114625	6682	7385	4615	586923	21189	34125		35917	465583	33469	33571
			756	4038	1038	115	165385	9654	10706	126750	4909	11769	15731	540654	19378	17250		40317	556778	57141	49048
			757	1385	1692	3231	257885	1077	9706	116656	11364	7423	11154	626462	18757	37458		43250	528250	42047	64143
			758	6692	4231	11346	202269	6077	5647	163438	14455	6808	5769	747231	15865	31833		36550	458028	28547	64238
			759	4885	9538	7577	181577	9923	13735	90875	9386	6692	9769	661500	13676	15292		37267	529694	49266	51476
			760	1077	9769	21538	177462	1538	11824	113031	9818	5654	7231	733885	21649	22500		42133	446833	31219	50619
			761	538	5577	2000	218538	4077	12529	102531	5977	11385	3308	619346	33649	40917		39150	552194	42844	49238
			762	3654	6923	10769	140808	5808	5618	89469	9295	2923	10308	575500	17432	13458		41533	591722	49109	46524
			763	4654	154	2615	252038	5846	13029	95844	6364	11346	3231	612231	23541	13958		45650	483278	33969	31476
			764	8346	4538	11115	177654	500	8588	100406	4068	7154	769	624962	17135	28583		45967	485806	46891	19476
			765	11962	4231	10808	174731	9769	3765	123469	13568	5500	6462	607231	16270	30375		39833	505583	35547	32762
			766	9115	1846	11923	184077	5846	7147	127844	7114	12500	10154	665500	17405	27833		55200	428778	45031	53905
			767	13423	154	5846	161692	154	10000	114656	4523	4885	2808	617038	12595	32875		31117	530333	51375	39524
			768	5346	3962	3577	231154	3154	14971	68375	7409	10154	8615	692346	26811	22542		55950	470278	39766	33286
			769	2231	2808	12308	165692	9885	7647	102094	8114	7154	8692	713423	23568	23583		33083	463250	47344	52429
			770	1808	3500	2115	198615	3538	9382	88250	7818	4192	12385	676462	10541	19167		26517	486750	49203	66762
			771	2385	4308	4000	161769	13192	7412	102562	7045	7577	6269	625731	33946	18625		29783	476417	40594	15667
			772	4731	4154	9346	146231	7308	7265	82688	8591	3423	5346	670231	23108	11875		59233	474944	58938	43476
			773	4308	11192	6808	187962	2731	11735	107094	6523	4000	16538	689962	12622	21208		30733	562972	43438	41667
			774	154	8269	7115	114231	3000	4294	84844	9614	11231	7385	607731	37757	28583		41550	488194	50312	25810
			775	5269	7269	5500	196769	538	4853	98094	8636	22962	3923	580846	22784	18125		24167	513417	40812	46524
			776	12000	1231	8500	123538	1115	10324	95719	4068	3692	5500	591769	14324	24458		53933	540389	51328	25429
			777	3308	3231	6577	180885	4577	2471	123500	3977	5538	8308	711038	18622	11917		38983	512778	29375	36143
			778	3692	3462	4269	187269	17038	3000	110469	13273	7462	3269	696423	35054	23625		40017	502806	38359	47667
			779	3308	3769	7577	206885	2577	6912	77250	5273	12885	2692	632423	26568	23500		45983	438278	36734	38476
			780	1423	4962	6423	167231	7885	7588	97719	6045	6962	12500	671000	13784	42417		41300	444528	41828	90238
			781	1654	3692	3962	183038	346	3647	93562	16477	7038	2500	649423	30892	47750		44600	510361	38281	50000
			782	3500	269	10231	188885	6077	5265	70719	5659	10769	2846	686885	24162	26000		39033	464611	56859	47286
			783	8000	5000	15346	129462	5077	16206	77375	5955	12346	14077	652692	32865	13958		41217	467028	27750	54048
			784	731	4692	385	173769	14769	7618	129969	4636	3500	3192	657808	30243	36708		38017	538222	39688	57429
			785	5962	7231	19885	205115	18962	10824	113281	10386	25346	6846	664462	12432	38458		49483	510417	37516	35381
			786	14385	5538	15962	188462	13615	3000	79219	6227	2115	7115	745346	22784	45583		41483	432583	29672	55952
			787	5115	500	9808	159615	10154	13235	96406	5841	15577	17885	687308	44378	14792		33950	498278	53750	35095
			788	2269	5692	9500	152269	4538	6765	91781	8932	0	9808	618615	39514	17000		57633	460139	32344	28048
			789	3077	3000	2846	179692	5000	8412	106188	13455	16885	923	618269	51649	12375		39767	484917	35344	48476
			790	2077	2846	4885	188692	14577	11588	85000	5659	6500	10038	672077	36811	15958		34650	417250	58594	36714
			791	346	12308	2192	215808	11885	7912	70781	3864	17615	2038	565654	39243	20917		36483	544500	30688	41524
			792	4385	1885	8962	239731	4769	19265	90594	13568	7231	3077	663808	26486	24542		35650	463194	45641	52238
			793	3654	10038	9615	265577	8500	5765	85781	7932	16462	6885	566462	15135	23042		30950	479944	47688	36905
			794	5038	16615	4731	193808	4654	17235	100500	8341	4269	6692	550615	20054	27750		47683	446750	56125	37571
			795	3615	5077	5654	195615	10192	14941	120625	6864	5077	2769	687615	27811	32458		39100	490444	38250	46952
			796	1269	0	12962	174192	7769	13324	120031	4886	14577	2923	722462	34405	31667		52700	485194	43281	58714
			797	1692	1385	4077	212269	10423	14765	117562	5955	5077	5731	736846	18784	19333		43333	500917	40984	29905
			798	1038	1154	1346	201538	192	7971	123125	6045	10500	2231	597154	19514	31750		24150	448222	37578	35190
			799	423	3500	7538	189885	192	15971	101750	5886	1154	7115	587923	17541	27875		42500	479250	51891	40143
			800	5346	4500	13423	236923	8846	8235	109656	773	9385	9731	674308	15892	13083		44283	500222	41203	53524
			801	385	14962	17808	196885	5692	8765	98844	2591	14115	9000	722846	29108	22625		46033	543889	29141	42238
			802	462	2808	6731	209500	538	17029	124656	12977	14115	9923	659769	40676	10583		44150	497278	31656	44810
			803	5077	654	13731	221423	6269	1647	104531	4955	20500	9885	669231	28676	22375		56933	454722	72141	37381
			804	0	3962	38	210192	2962	6618	139281	12114	18346	769	599577	32541	20875		39067	472028	31484	42762
			805	5885	5731	1769	283192	12615	8765	110281	9682	3769	11462	769538	21811	25750		33033	482306	34047	27095
			806	1731	5308	8000	181423	4692	16471	105094	4909	769	5385	671308	11459	28292		53883	501667	59625	42000
			807	5423	7231	7962	145846	6538	1029	133875	6386	9654	17308	705577	13838	20583		30217	505306	43562	35476
			808	1462	731	3115	168769	5115	5676	74938	6750	16923	4462	591346	23189	12792		39217	532944	56250	38667
			809	10000	615	15115	287654	4538	9794	85312	3227	9346	2808	702808	16000	34333		22300	485778	47609	51619
			810	5577	154	1615	191423	808	4824	107844	5955	3231	12423	860192	31486	50792		44483	442389	57203	44714
			811	3654	3692	4923	227923	2000	10294	85219	6818	2769	3115	629308	14919	10625		35817	472444	43422	45286
			812	1346	4731	5192	186000	6615	18412	124969	10045	18500	6269	693385	19730	17542		35467	488583	35266	22476
			813	1962	5615	500	144923	4269	7118	72281	6977	14846	13846	695654	39324	23292		40917	494083	33172	39857
			814	1308	7923	7923	153115	538	9147	116094	4705	19346	4615	737385	12162	27250		37250	475306	49016	42714
			815	2731	10385	11615	178115	4192	12206	105656	6205	7500	10846	672154	38865	14417		28433	439750	41562	15714
			816	8692	2231	3769	181962	3115	14853	79781	7705	9615	4885	571808	20378	27500		25700	516444	43828	43429
			817	3538	2731	3769	223115	3038	6794	108938	3636	8192	1462	725692	17757	26208		40483	471222	28406	68429
			818	1192	4115	3423	156269	308	13706	77500	9614	19231	8192	682385	25459	37625		41683	531500	30625	58095
			819	11423	5192	7885	213885	3462	25294	98656	5727	10115	5154	647692	26676	20500		54067	578972	60078	66000
			820	1846	3038	6731	230231	7077	16941	117719	3955	7846	7000	726885	36622	31000		31733	465639	29094	34714
			821	6923	577	8577	182692	692	6618	94812	10909	9923	13115	664423	39811	21458		47583	514861	63047	36667
			822	2692	1038	5846	214115	11115	15265	88969	11477	7885	12077	774731	34486	27250		43083	472222	47359	60905
			823	1923	3808	12962	192308	3808	9265	80062	10159	21654	3885	595538	17811	20583		41467	545028	45984	44952
			824	4731	6962	6423	214654	4077	10882	107375	11659	1192	7346	714962	23270	13958		38700	479611	53844	41381
			825	9077	7000	6000	195769	1231	19294	116781	7250	6731	3846	664846	25919	19500		31283	557861	26562	41952
			826	538	385	5962	186615	1538	10912	110531	5932	8038	10692	674423	25541	38500		34917	520250	46516	48429
			827	5731	10769	11154	228346	885	7794	114000	7386	2115	16962	626038	24892	19750		31917	492861	36234	30619
			828	808	2962	1385	226654	2962	11118	67875	6864	7962	9885	683423	20405	34167		47233	522889	34781	60667
			829	2192	2846	12192	176500	3731	4971	97125	12705	538	7615	666077	50973	18458		25600	514389	55875	72810
			830	5692	1577	13231	213038	6962	11059	96875	1227	13000	12038	649308	22973	14583		56200	510333	45688	41952
			831	1385	4154	6692	244462	9731	13206	70469	9409	10577	2846	703577	27216	8167		52817	480417	43719	21810
			832	2269	3154	14615	238962	2923	6676	130125	3727	8808	1808	585885	24459	19958		36483	505361	46406	37667
			833	8115	10923	7192	166538	4192	15118	101000	2068	4115	9115	621808	23622	39917		26967	528417	58750	47810
			834	1962	3462	6615	202269	2462	3118	106625	2500	3038	4808	621769	38486	19750		42283	547306	54938	34333
			835	4808	4385	8538	171923	6577	8882	109469	4477	6577	15615	758038	24946	2750		48200	642972	46812	36048
			836	1462	3654	5192	184769	4846	11559	117375	8295	8192	423	712077	41703	33167		47150	493944	49375	15857
			837	269	5962	8885	189038	17615	7471	87906	11568	7000	6885	626731	17432	29917		27050	501472	49250	34619
			838	269	5885	7846	234308	1885	8529	139438	4477	9962	5577	694538	16757	22333		49683	523083	58422	66524
			839	462	6462	13231	204346	12423	11676	79344	8932	7462	3346	625192	27243	23583		25767	524306	39562	31619
			840	3231	2308	12962	157231	4346	7882	80531	6841	2462	4154	669654	13432	19625		57500	531472	42875	31476
			Background correction:
		Pre-bleach corrected	1	39179538	18887693	18577692	18326847	18276423	26958353	14792750	16904068	16497808	26463000	23970500	18325378	23069917	#VALUE!	26854450	26718806	41401625	21797857
			2	38627923	20767385	17857154	17938462	18503769	27121059	15098094	17670227	15849769	27280731	24567115	18835243	24282542	0	27438017	27825916	41621531	22183286
			3	38837384	19860885	17519961	17984039	18528846	27757235	15389281	17337137	16622192	27560308	24692231	18831973	24622042	0	27984067	27309667	41270718	22611048
			4	39026538	19861653	18342193	18273577	19902270	27758029	16033531	17795181	15503692	26731269	24125039	18794081	24161833	0	26644300	27714862	41362719	21610619
			5	39887615	19349384	17564423	19027731	18459154	27723030	15285813	18259386	16015000	27193885	24119654	19000648	23620041	0	27924017	27329583	42241750	21944524
			6	38876923	19987346	16626615	17308308	18003808	26562530	15084094	18160227	15161270	26862539	25257231	18018703	22573750	0	27849300	27695695	40480000	22219905
			7	38040077	19692154	16984500	18324615	19090347	26739618	15443063	17627114	15487116	27118307	23700538	18949540	22886709	0	27039900	26697417	41016797	20616429
			8	38566462	18287538	18363077	17975308	18898615	27617236	15377031	17336705	15608770	25417154	24526885	18379541	23098666	0	26529167	27695694	41096297	21919428
			9	38142308	18670269	17449692	18049538	19081693	27220177	14745312	18409250	15758615	27322500	23984308	19333676	23484792	0	27256333	28074445	41392860	21251285
			10	40022539	19567154	17067039	18248308	18990307	27814795	15224844	18541932	16393770	25069231	25072693	18606054	22560334	0	28074100	27594805	41534281	22103714
			11	39162923	20321385	17885038	18525500	19143962	28158118	15679000	18081750	15758462	26592654	23710693	18518270	23142542	0	27713700	27349695	41014657	21396238
			12	39094115	19296884	17030154	18143654	18482461	26952059	15998344	17612500	15892154	25930539	24664769	18618837	24478500	0	26826250	27016944	41360813	23061904
			13	38442154	19797692	18280846	18331039	18407269	26203295	16380750	17923023	15169731	26491962	23345616	19031865	23704834	0	27554567	27444138	40656015	21421524
			14	40085000	20175193	17256270	17904500	18496654	26947088	15817438	18039886	15940654	24837923	23872308	18611946	22511583	0	26922000	26799584	41204438	22609524
			15	39484231	20450731	17454231	17446346	18693884	26451853	14899344	18295227	16063039	25935462	22155654	18134676	20772542	0	27251034	26953972	41427735	21327905
			16	39686153	20131384	17595692	17715577	19718770	27502382	15470937	18181681	15658077	25900462	24262692	18771919	23373625	0	26986683	26707000	41820906	22845952
			17	41240538	19192500	16926347	17982385	19588192	26187412	15662594	17244205	16318154	26980000	24730153	18257027	22184458	0	27292833	27697222	41404078	22102000
			18	38261615	20613231	17163462	18166270	18658000	27603294	16211813	17647023	15336885	28044654	22585231	18091324	21015291	0	27666534	27526723	41575969	22373571
			19	39328884	19613808	17476193	19028308	19126577	28197353	15063375	17518887	15683154	25094769	24960424	18304243	23201625	0	27025667	27729528	41861141	22208524
			20	37297923	18762269	16528077	16764423	18612500	25454264	14447875	17647454	15283731	26383885	23957884	17568189	22701125	0	27596117	26805000	41442156	23514666
		Post-bleach corrected	21	2467730	2348807	1252538	2870039	3287923	2281500	2328813	2578523	2037692	9965230	2593385	1245838	2428625	0	4017500	2265445	3352109	1367762
			22	2733616	2704616	1575847	3162846	3762000	3053029	2504156	3318591	2129923	10291846	3678154	1243676	2632417	0	4346900	2873750	3784266	2103047
			23	2772769	2962539	1960884	3084269	4607885	3621912	2812375	3744681	2368731	10842384	4187153	1724675	3054916	0	4510216	3138167	4506922	2534143
			24	3143038	3330693	2007193	3488038	4310385	4244000	2961563	3911682	2737116	10550269	5034269	1650351	2923208	0	4858933	3240833	4881656	2869714
			25	3381693	3883769	2328154	3772385	4614692	4555677	3257907	4616387	2735077	11031347	5802538	1974027	3123458	0	4981650	3185555	5211781	3299333
			26	3558154	3859000	2374270	4210115	5516846	5123647	3224875	4923546	2824116	10780692	5958308	2280297	3180916	0	5327583	3467500	5562234	3587048
			27	3805884	4017961	2556193	4055731	5435154	5406323	3659093	5338864	3337000	10945769	6888500	2452243	3164333	0	6031500	4049834	5806376	4003762
			28	3826308	4458038	2685154	4057231	6001500	6249323	3704281	5535046	3315500	11073193	6635577	2416270	3619416	0	5771083	4256667	6156985	4136761
			29	4316577	4405654	3114808	4795154	6078500	6407676	3993062	6230841	3390347	11341731	7302539	2681351	3507416	0	5850600	4419138	6781469	4501143
			30	4442654	4548808	3247808	4267039	6340693	6430823	3991813	6182864	3346693	11734154	7786539	2988216	3416625	0	6060833	4447333	6984266	4740524
			31	4180347	4897230	3252000	4550846	6624231	7539059	4210406	6090636	3462039	11736000	8386000	3155973	3752708	0	6519900	4700277	7182281	5246381
			32	4722577	4765192	3655346	4923808	7343308	7531088	4368812	6829613	3758731	11889616	8668731	3135837	3799416	0	6671500	4959722	7515063	5316524
			33	4713423	5213385	3566500	5054385	7009308	8106559	4270031	7029318	3955961	11431307	9700808	3556162	3516750	0	6982933	4901027	7367343	5357191
			34	4823885	5350923	3648693	4962231	7222577	7930088	4563625	7319659	3870847	11323077	8861000	3468027	3904375	0	7033850	4814584	7804875	5873095
			35	4863154	5429307	3752423	5000577	7248500	8581618	4488969	7258840	3987346	11697269	9428539	3755405	3938458	0	7135617	5172084	7536047	5434905
			36	5057731	5376038	3833077	5270039	7078539	8528911	4675062	7605910	4048654	12462923	9861923	3842432	4312416	0	7291884	5218056	8291422	5972143
			37	5229731	5880000	4085000	5903500	7659462	8788059	5030938	7705955	4111577	11613385	10390808	4189487	3834125	0	7621516	5072944	8345641	5871429
			38	5384077	5722884	4257346	5556385	7926500	9391647	4923906	7823159	4319154	12172192	11213539	4011163	4233833	0	7900867	5653778	8569343	6697524
			39	5300847	5998539	4336923	5823846	7573500	9690412	5064968	7951659	4208654	11661269	10430462	4376487	4293083	0	7901650	5397362	8907313	6579048
			40	5479807	5779692	4324154	5793000	7880385	9266706	5207375	8433886	4292269	12045500	10761846	4608081	4169709	0	8048767	5954833	8771125	6740429
			41	5912846	6220307	4808308	5985846	8314116	9925206	5046219	8484500	4498308	11115116	10581308	4439729	4473542	0	7812200	6111389	9034937	6957286
			42	6245730	5883231	5006154	5810000	8482385	10604824	5160031	8471954	4282923	11732885	11468923	4811081	4581709	0	8330417	6034222	9143922	6696571
			43	6281538	6758731	4850808	5897230	8866270	10100412	5584625	8598545	4572000	12119808	10973500	4951810	4308833	0	8756984	6181806	9510093	7170048
			44	6207731	6349385	4867039	6311307	7947770	10368441	5221156	8658455	4722923	11377846	11129807	4838595	4447458	0	8817916	6168667	9967407	7044572
			45	6289615	6635346	5041577	6442461	8455193	10639824	5599406	8705796	4876385	11871808	11469384	4899405	4629875	0	8410433	6351972	9879250	7539381
			46	6977576	6412961	5098385	6334500	8733346	11093294	6018782	8767773	5158347	12174346	10847039	5064946	4766583	0	9096166	6706472	10127953	7935429
			47	6181885	6661962	5026769	6582231	8656846	10500824	5419781	8736432	4707731	12248539	11873884	5105081	4728333	0	8825600	6424972	9911906	7827095
			48	6930000	6528077	5521653	6479193	9425924	11280089	5566782	9549000	4804846	11969539	11593461	5518973	4378875	0	8514017	6825417	10672531	7254857
			49	7169154	7696116	5597885	6528846	8825923	11151617	5909468	9443000	4739577	12227346	11318807	5377730	4972334	0	9187000	6814000	10343563	7959904
			50	7025346	7082231	5289924	6619308	9394885	11508264	5785094	9588659	5023385	12777961	13223307	5527243	5071750	0	9373516	7003334	10479672	8074524
			51	7170769	6971884	5461538	6860770	8865000	10775677	5812218	9723023	5273807	12776770	12807808	5790189	5045500	0	9574200	7131167	11048031	8405572
			52	7214385	7412039	5737346	6540885	9792193	11673941	6423187	9324705	5385961	12560269	12634731	5533811	5071458	0	9640400	7135944	11147719	8227857
			53	7983000	7273192	5852384	6491192	9631461	12042970	6420282	9506932	5174462	12004769	12320308	5682919	5339250	0	9458434	7284750	11534329	7712858
			54	7120615	7301615	5890077	6942077	10188538	12655588	6262313	9933500	5360654	13224346	13057961	5723054	5291458	0	9621266	6948334	11144062	8491620
			55	7640615	7791307	5387538	7085962	10324230	13039000	6427156	10018136	4951269	12532500	13267884	5955838	5326041	0	9952767	7473444	11863375	8500952
			56	7747808	7719308	5749000	7685230	10206115	13426765	6519375	10555159	5383692	12751846	13228077	5950378	5129125	0	9982600	7343195	11703094	8344809
			57	8069769	7949308	6210731	7518576	10040269	13018764	6409469	9770659	5386923	13272654	12738269	6142946	5062708	0	10346434	7784139	11258469	8466238
			58	8286885	7549769	6081654	7278885	9271115	12346882	6624625	9951409	5739115	12217769	13486885	6437838	5280833	0	10389350	7514584	12029484	8165762
			59	7813807	7658616	6332423	7292423	9490923	13297265	6563906	10118295	5454538	13010000	13302308	6232027	5399000	0	10092300	7566028	12268484	8769809
			60	8127654	7994615	6111076	7173577	9836808	13216882	6647094	10487636	5344885	12550385	13279154	6248649	5490542	0	10644716	7444000	12104172	8461096
			61	8560154	7792539	6181654	7873423	9628807	13108294	6688312	10274932	5546039	12509885	13837808	6101784	5656791	0	10766250	7994278	12926187	9370381
			62	8210385	8218192	6498885	7402616	10508885	13244088	7037624	11064681	5344347	12524385	13969923	6781433	5316875	0	10581567	7780611	12279656	8818142
			63	8961346	8168923	6349269	7292500	10308577	12812206	7285656	10649227	5315807	12918231	14459770	6492163	5731667	0	10335133	8298055	12757954	9281857
			64	8244000	7592038	6053808	7593615	10811731	13254794	7096750	11072796	5833153	13464808	14541692	6725514	5616458	0	10556833	8161167	12842266	9234048
			65	8272770	7766270	5810039	7529116	10281269	13191000	7353375	11174978	6052000	13328577	13870116	6349406	5473041	0	10471717	8212333	12865516	9460476
			66	8227847	8578115	6990038	8087423	10162462	12677442	6812719	10483114	5818308	12540654	14335115	6892324	5629584	0	10995166	8690639	13542968	9257333
			67	8560846	8827615	6637116	7870269	10037231	14034441	6965406	11170931	5850308	13064039	13518923	7076487	5599791	0	10985834	8669056	12807922	9322762
			68	8867269	8330846	6808500	7613076	11238731	13218323	6982375	11331091	5977269	12641384	14097808	6927189	5966291	0	11079034	8935750	14139750	9920238
			69	8528154	8737231	6320077	7560692	10410154	13533000	6992843	10707887	5583577	12840769	13913193	6763865	5737375	0	11379133	8329278	13440266	10345286
			70	9010884	8695077	6525653	8169193	10353116	13814088	6919969	11265113	5800308	12030616	14131231	6881622	6032167	0	10814816	8919611	13521047	9067810
			71	9134731	8478269	6906731	8370038	10515384	14108500	6903782	11485682	6294307	12124500	14012846	7275054	5880750	0	11675800	9519500	14042235	9838048
			72	9111615	8941115	7236616	8589846	11384692	13482294	7544656	11372228	6284731	13143077	15167154	7239378	5666166	0	11197166	8718389	13820281	9376143
			73	9526769	9043847	7552577	8088269	11059654	14634412	7094625	11298522	6253538	13050693	15599231	7273649	5469458	0	11414117	9383611	13579734	9890810
			74	9042000	9105961	7168923	7953039	11151884	14373852	7118312	11678818	6077616	13361269	14413884	7277892	5602042	0	11680033	9368139	14973078	9770143
			75	9437961	8088269	7032807	8371577	10481692	13553206	7157500	11540454	6306769	12595769	15636230	7249405	5915833	0	12118250	9631333	14336906	9941334
			76	9144000	8498884	7104424	7961346	10656577	14170235	7298625	11374614	6096577	13228923	14739539	7581054	5973708	0	11848433	8833361	14343734	9732381
			77	9470846	8518730	7270808	8960423	11604038	14497529	7478250	11805613	6373846	13417538	14872307	7297648	6072250	0	11587600	9500750	15249859	9964334
			78	9890462	9005577	6860692	8279769	11434154	13348353	7570156	12039091	5941462	13124616	15412154	7551162	5937959	0	11859516	8898278	14741828	10471809
			79	9820577	8841577	7414000	8067269	11330846	13579294	7806782	11645863	6576077	12396077	14841154	7343784	6193708	0	12133900	9197917	14776359	10814714
			80	9450731	8622807	7363193	8206154	10956769	14631236	7688031	12028568	6083385	12880000	14574231	7324541	6217208	0	12514383	9454389	15338250	10263571
			81	9327500	9818192	7140577	8865923	11425500	14555323	7813688	11487023	6506616	12564538	15575192	7585270	6251000	0	12332050	9669416	15115610	9633666
			82	9846269	9341961	7274462	8566654	11608231	14923883	7695969	11979659	6488308	13266730	15486269	7796675	6524167	0	12326933	10188722	14878984	10821238
			83	9958884	9879500	7378500	8795923	11270346	14490764	8265500	11698932	6507346	13379539	15518385	7641027	6302833	0	12558517	10324861	14797938	10085238
			84	10357538	9694115	7918653	8601231	11195577	15102912	8195094	11578773	6135962	12599462	16243538	7744676	6353958	0	12531383	9747666	15512000	10742047
			85	10496923	9729731	7285154	8645769	11412115	14473970	7469406	11823682	6090731	12543961	15578846	7606027	5975750	0	12500034	9839556	15534110	10147285
			86	10494462	9965962	7257423	8258539	11585000	15473618	7918531	11089591	6222576	13638616	15255077	8038216	6492500	0	12162034	10225528	15775719	10230476
			87	10341730	9904385	7702308	8896154	10699347	14880647	8370406	12248773	6633769	13325077	15197269	8357946	6559125	0	12678567	10520055	16364578	10481952
			88	10116770	9274653	7557000	8813000	11188539	15731530	8103719	11710273	6540923	12513961	15682385	7854000	6246250	0	13116100	10445917	15726297	11239667
			89	10202115	9384731	8003385	8994346	11422231	15235559	7969687	11693341	6927616	12637346	16066885	7989108	6649125	0	12474100	10186223	15826657	10785952
			90	10677269	9507039	7587384	9135077	11604115	14650000	8272812	11766932	6387730	13250308	15749769	8027540	6804708	0	12680416	9960334	16433984	10716429
			91	10808846	9088846	7392154	8607693	11785923	14885530	8170750	12361977	6722577	12898769	15276731	7988513	6503709	0	13262583	10310611	16277047	10789571
			92	10847731	9107847	8001385	9020961	11230077	15348088	8461218	12032159	6634116	13272500	15426692	8118649	6800666	0	13027983	10728806	16332985	9981857
			93	10311077	9548423	7864308	9303616	12279731	15292618	8837188	12388477	6099885	13086808	16151770	8607406	6569500	0	13282683	10819473	16343594	10836524
			94	10785039	10118038	8351692	9486461	11620846	15283441	8334719	12160386	6717885	13044615	15880769	8554405	6336875	0	12665667	10492639	16734859	11418143
			95	10524808	9521500	7882193	8783038	11191807	15274470	8113906	11904409	6754846	13985192	16432808	8362027	6973542	0	13512750	11027611	17363390	11189333
			96	10665269	9274269	7509884	9107308	11895923	15297676	8400532	11919796	6729884	12784692	16277500	8306702	6966167	0	13161700	10756695	16792079	11361190
			97	11515077	9058731	7859500	8870193	11957347	15831942	8752656	12498750	6625693	13748923	16245807	8017757	6698708	0	13114234	10297166	17066500	11334810
			98	10657000	9923231	7721846	8631961	11373000	15896765	8769813	12673727	7162769	13474692	14778577	8843270	6236417	0	13376733	10558473	17570578	11003047
			99	10844039	9882539	7629808	8819039	12070269	15121265	8862907	12274682	6844615	14328615	15242577	8194217	6777250	0	13492917	10769722	17646203	10306715
			100	10941615	9285346	8059346	9524154	11921269	15840176	9180563	12037363	7069693	13560846	15704846	7783162	7033208	0	13740400	10995750	17649344	11320381
			101	11328846	9853961	8335769	8745308	11676423	14966736	9057937	12193432	6752923	13711269	15926884	8420406	6677208	0	13673083	10992055	17311672	10687619
			102	11305308	9443923	8004500	8874461	12066538	15934882	8734844	12742477	7302461	13477693	15953077	8819784	6797958	0	13602350	11462528	17780188	11245619
			103	11635539	9484269	8538115	8597923	11522615	15450883	9214094	12066727	7094230	13286885	16010923	8325081	7368292	0	13357716	11109389	17373234	11341762
			104	11233192	9682731	7874731	9326616	11831769	16405676	8552656	12614000	6880885	13323769	16758692	8692243	7065833	0	13600133	11801083	17701516	10945334
			105	11137462	9815500	7681423	8659769	11801423	15767118	9213375	12375136	6922962	14012500	16049270	8363973	7118959	0	13470983	11347500	17789781	11264524
			106	11618884	9643269	8228000	9122384	12958577	15813353	8761094	12305227	6767462	14846423	15987731	8677595	7289625	0	13763600	11316944	17188953	11719429
			107	12248192	10423385	8058731	9051116	12375462	15074029	8777218	12670818	7126654	13673077	15962385	8936108	6721125	0	14083217	11982833	18004422	11961524
			108	12396961	9422654	8191000	9537077	12546346	15076941	8587125	12608364	7087500	14107231	16404193	8709459	7204792	0	14166917	11595361	18201921	11175286
			109	11800000	10542769	8380461	9532461	11317884	16058176	9193625	12580318	6882577	13246231	15613154	8854784	6874791	0	14287833	11704833	18332094	11532238
			110	12151923	10255154	8707385	9728307	11633885	16239971	8446344	12073591	7525116	13718462	15487308	9075838	7508084	0	13649034	11515694	18386937	11711095
			111	11867577	9708154	7901231	9456462	11963693	16982853	8993781	13128455	7087269	13253038	16135538	8270432	6879667	0	14066117	11691500	18859532	12067809
			112	12266077	9657231	8404731	9104962	12406077	16482647	9578031	13474045	6849308	13609230	15553885	8477135	6977000	0	13489650	11850139	17896672	12804714
			113	12022154	9674192	9017961	9304346	12557154	16126471	9198875	12696386	7419231	13794961	16047847	8989946	6896042	0	13601050	11991750	18399750	11488142
			114	11352692	10194808	8267346	9643115	12042308	15442353	8963125	12323455	7453538	13740154	16254538	8863648	6980041	0	13828466	11833167	18363547	11011857
			115	12277270	10045346	8441384	9568923	12076576	15981618	9138031	12675272	7108423	13979231	15980770	9484432	6871459	0	14191284	11755611	19117375	12050810
			116	11724385	9766653	8626462	9136269	12362116	16174559	9180906	13383068	7318538	14531770	16734577	8712163	7158542	0	14099750	11426444	18878890	11565143
			117	12413346	10277807	8645077	9653346	12063692	16265795	8612187	12662000	6863692	13674000	16354270	8736837	7032416	0	14676634	11488139	19211766	12190905
			118	12241308	9661962	8218231	9434231	11836500	16561588	8908406	12862000	7590423	13896154	16363462	9177973	6816542	0	14173133	11860056	19553703	11992952
			119	12352770	9688384	8891846	9616346	12574231	15677470	9007594	12981386	7119961	13856884	16113384	9091541	8179042	0	14269500	12981111	20333297	11952667
			120	12791384	9853385	8567039	9201192	13325154	16463530	8993469	12404159	7330769	14542538	15769077	8912324	7462792	0	14955666	11672139	19096500	12553000
			121	12827307	9815269	8624077	9574307	12213346	15566795	9537156	13473705	7351539	14637038	16470730	8996405	7534166	0	14551400	12266639	19675000	12462000
			122	12528500	10155654	8148539	9789884	12001230	15912971	9006594	12934659	7353808	14209192	17013731	9162757	6831083	0	14753150	11965194	19569063	12495333
			123	13055346	9845923	8859577	10038500	12634500	16661059	9032000	12922955	7372730	14372808	15459961	9595081	7461667	0	14483283	12111722	19947203	13312238
			124	12964461	9979231	8606885	9940692	12303423	16572147	9393188	12363318	7543462	14429885	17028116	9045811	7413917	0	14090034	11825583	19034438	11435238
			125	13274730	10245231	8255423	9694000	12697846	16399647	9175157	12563659	7511500	14212808	16706731	9216352	6994125	0	14964617	11638750	19837609	12004381
			126	12894654	9781654	8679653	9209692	13060462	16496295	9522343	13258909	7894077	14241692	16316538	9380730	7339000	0	14503550	12442973	20329625	12134238
			127	12626962	9855692	8838077	9735808	12716539	16330382	8931187	13693295	7816500	14241807	16224384	9603757	7906042	0	14416633	12787389	19893937	12030095
			128	12925808	10900923	9249884	9713308	12420154	17250353	9557813	12929750	7541615	13752807	16561115	9457297	7319625	0	15001283	12741917	19384297	11821572
			129	13215500	10176269	8556423	9838154	12074154	16114823	8997344	13010182	7329269	13956500	17240769	9407919	7323542	0	14915750	12594611	20522312	12084952
			130	13233462	9871884	9271769	10230500	12216653	16165383	10100938	13032591	7841538	15306000	15923077	9681108	7768666	0	14755750	12247945	19703906	12570952
			131	13342769	9546384	8576807	9279192	12289884	16121853	9087031	13749068	7364808	14377500	16622153	9702000	7874667	0	15020617	12372084	20369266	12832476
			132	12825077	10050154	8537692	10141461	11784538	16029059	9574875	12700091	7353462	14248961	16073462	9891514	7653541	0	14941100	12115056	20095031	11480476
			133	12663231	9946231	8811962	10140038	11739154	15984559	9703375	12802864	7328039	15051731	16770730	9376487	7842750	0	14833283	12339611	20730766	12285571
			134	14256538	9860769	8897692	10203653	11679654	16692353	9482750	13509136	7522038	13776539	16816538	9811000	7644042	0	15565167	13032973	21230453	12174667
			135	12604962	9951000	8933154	10004461	13046231	16585352	9533000	12390432	7359347	15091423	15821693	9400541	7653833	0	15212366	12506250	20393187	11651904
			136	14094193	10491269	8408269	9864692	12067731	16783736	9586906	12760568	7937154	16296423	16912231	10086919	7552500	0	15358233	12428528	20846812	12350714
			137	13736962	9916308	9159077	9741385	13432615	16660530	9744062	13790932	7691731	14914808	17453000	9380810	7763375	0	15065850	13187055	20714031	13097904
			138	13951962	10354385	9308270	9230961	12600116	16435059	10207500	13691864	7567538	15917577	16879000	9582000	7398084	0	15231050	12490556	21370812	12822381
			139	12886884	10501385	8883846	9728616	13099231	16914295	9515563	13508659	7435808	14639115	17229692	9652919	7685042	0	15533266	13186277	20767703	12321191
			140	13617807	10251577	8934923	9864692	13335923	16400589	9156812	14137727	7902616	15698615	16755346	9630703	8047917	0	15448300	12794111	21543719	12963571
			141	13337269	10941077	8415577	9840500	12758231	15609941	9877000	12803022	7579230	14261039	17095384	10103946	7989042	0	15568617	12418195	21639735	12181048
			142	14079192	10130115	8552153	10558461	12272385	16330000	9387719	13842613	8017731	15553270	16515423	10214622	8321834	0	15068734	12866805	21147219	11987619
			143	13582500	10614576	8830924	10168462	11955462	17185589	9793313	13068613	7180731	14681885	17161193	9616919	7492375	0	15751817	13440472	21599593	11616667
			144	13970308	9828115	9397500	10043192	11881616	17543676	9890750	12901295	7920692	14246384	16603461	9451838	7875833	0	15979950	13684805	21829375	12231286
			145	13847193	9842846	9242577	10240807	12145308	17035529	9976282	12855113	8144808	15735307	16171307	10308405	8178375	0	16110467	12685472	21923938	13019572
			146	13683423	10559385	9593731	9861808	12874846	17541882	9952594	13044727	7944461	14136731	17343500	10318730	7647084	0	15924750	13333778	21320453	11841905
			147	13964461	10567269	9864308	9894769	12818769	17975706	10020719	12910341	8114346	14596769	17135384	10378135	8099000	0	15563067	13698944	21486484	12402715
			148	13638154	10256154	9550231	10040270	12891769	17572647	9853250	13126614	7742539	14622038	16607039	9909054	7786125	0	16382034	13370055	21806782	13518334
			149	14260731	10905923	9077962	10216923	12114692	17120853	9494125	12902750	7816577	14623923	16119539	10676811	7773125	0	15338833	12899555	21824500	13521619
			150	14277923	10970961	8804115	10050538	13047269	17833529	9804500	13048955	8384769	14373385	16681500	9796000	7605083	0	15730083	12512277	21876640	13093333
			151	14160653	10290423	9340154	10147692	12357000	17751000	9936000	13376932	8360154	13970346	15708885	10293892	7671000	0	15652166	13243083	21651766	11915333
			152	14100269	10051077	9324462	10345346	13090153	17585677	9633188	13364909	8037808	14709924	17338231	10031919	8307333	0	15545900	13314222	21430641	13109095
			153	14104192	10462885	9079692	10347307	12174884	16382118	9703156	13286069	7906500	15023423	15826000	10599676	8089708	0	14954383	13034750	21844547	12020238
			154	14430769	10690654	9601615	10304192	11903500	17065941	9757594	13073796	8728462	15350346	17439923	9657567	7909792	0	16431183	13756278	21806407	12529810
			155	14232500	11020423	8848693	9692385	12059769	17153147	9789313	12734955	7876692	14253462	16303923	10438919	7991125	0	16085166	13098945	22130297	12595905
			156	15156077	10780615	8842654	9886231	13125000	18123294	9508563	13018000	8188654	15471269	17213308	9880378	7959041	0	15553250	13911639	21954563	12713667
			157	14872154	11009846	9660808	10001615	12802885	18396353	10257687	12925750	8509000	14705692	16368424	10146676	7868125	0	16280300	13962361	21806313	13029190
			158	14369308	11009000	8974192	10069654	13431231	17427971	9465374	12691500	8008231	15083539	17285500	10448810	8071125	0	15561000	13615389	22856250	13148285
			159	14582654	11062846	9179693	10497154	12264961	17354147	9238719	12801727	8436539	15652654	17170885	10325784	8910667	0	15799233	12951417	22008562	12953429
			160	15005153	10611039	9618808	10108462	12971577	17035647	9322625	12788636	8421500	14534692	17343962	10710540	7869708	0	15931567	14089389	22475922	13399667
			161	14977307	10706423	9120346	10147077	13063461	17533618	9318781	13002477	8325269	14532616	17043039	10669730	7909875	0	16117783	14419500	21979797	12691524
			162	14426192	11122923	8994693	10580347	13157039	16737089	9526093	13053886	7652923	15813808	17380961	10112568	7737458	0	15394867	13139944	22494188	13404809
			163	14594308	10807269	9352769	10424847	12950847	17709971	9821000	13086182	8169731	15692923	18148192	10100081	8261125	0	15813050	13666805	22570641	13580476
			164	15426539	10654846	9381231	10160307	12293847	17441147	9844250	12623364	8377231	15392423	16726500	10956054	8148750	0	15632216	13270972	22284797	12740000
			165	15038346	10255423	9352461	10365653	12156192	16457089	9713875	13344523	8017423	14868423	16717923	9569298	8610375	0	15956350	13838195	23045250	12486857
			166	14690615	10510307	9008193	9858231	12653693	17897529	9580719	13028932	8704885	14264731	16572039	10583729	7740166	0	16576600	14112889	22244750	12298238
			167	14769231	10823500	9124769	9570615	12895308	18359883	10333188	12458091	8405192	14919423	17464115	10515540	7978041	0	16290400	13909527	23039579	12815191
			168	15465385	10911924	9316347	9890423	12839731	17498647	9926750	13041227	8365962	14940808	17624384	10693324	8581667	0	16469017	13868056	23002375	12515857
			169	14761154	10998616	9612153	9953923	12238769	15992000	9248718	13195841	8299577	15440577	16133423	10117432	8588291	0	16204350	13797333	22715547	12947238
			170	14241770	11108962	9853385	10154692	12565423	17235294	9873562	13259205	7642000	15015039	17052230	10829865	7822708	0	15463767	13761972	23776109	12795762
			171	15061308	11346923	9007154	9989269	12960730	18464941	9845938	13234046	8172077	14562424	17105423	10323865	8124625	0	16570567	13898445	22888187	12724095
			172	14617654	11049846	10059923	10672308	12093269	16636176	9496125	12839227	8202346	15314270	18063730	10797595	7844292	0	16505250	14503500	23030438	13109762
			173	14971808	11016538	9631731	9834654	12876269	18158000	10737312	12558772	8232346	15153654	17672384	10096433	8788750	0	15953500	14141833	23709328	12697048
			174	15848193	11502307	9625500	10478962	12495230	17434823	9851594	12814568	8616539	15406077	16962539	10584324	8096833	0	16321717	13575778	22991141	12975524
			175	14805154	10334616	9953846	10599692	12808500	17254618	10117437	12513818	8252269	15288961	16769923	10393324	8726208	0	15801600	13966611	23896594	13540286
			176	15268885	11052577	9152500	10080885	13139384	17726500	9940532	12469523	8380385	14681000	17548769	10325946	8455875	0	16150067	14724917	23458391	13094143
			177	14858308	10695692	9668846	10260885	12684770	16705206	9827969	12973227	8687769	15135923	17039154	10531054	8152166	0	16113984	14307167	23447750	13270905
			178	14666462	11059577	9862038	11174923	12402808	17213294	10238687	12838023	8462000	15779577	16793884	10497757	8480167	0	16556367	14039250	23705218	12846952
			179	15041077	10716615	9518000	10777846	12882577	18039676	9883656	12509682	8414538	15563461	17288000	10654054	8519917	0	16291017	14607084	23572703	13380381
			180	16234308	10792384	9599500	10215385	13522769	17657942	9899969	12737000	8424000	15326231	18028654	10075460	8486458	0	16619916	13563528	23775047	13062666
			181	15657308	10831808	9246500	10045308	12163885	18038795	10184718	12610955	8124577	14662693	17708269	10940460	8809834	0	16521084	14665250	23796406	12834715
			182	15492461	11058423	9539423	10504385	12741884	17316941	10487126	12255068	8413962	15232346	18578846	10433054	8655042	0	17131966	14326639	22694485	12475905
			183	15060654	11150770	9547692	10352923	12795577	17219412	10028406	12585228	8891346	15115384	16733692	11361432	8492458	0	16683400	13826527	24578016	12766381
			184	14891731	10288038	9542000	9867769	12864154	17694705	10202718	12913637	8241000	15000770	17452962	10904540	8583750	0	16034650	13944166	24597812	12798048
			185	16794039	11297500	9414846	10619769	13015923	18398735	10141625	12621454	8546500	15191154	17879385	11201487	8578541	0	16141866	14215555	24305953	13170285
			186	14318346	11450577	9571231	10474346	13251346	17946941	9981594	12969659	8551692	14313500	17477846	10273054	8747042	0	17141517	14490250	24134141	12858143
			187	15314038	11034615	9779539	10721231	12339077	17702117	9278750	12651159	8111308	15565231	17351731	10493757	8553250	0	16249817	14470555	24007953	14043000
			188	15835808	10392884	9317424	10330231	12982423	17685794	9751343	13097773	8528577	15440731	17224230	10471946	8617292	0	16672333	14685000	24205797	12879095
			189	15325193	10955346	9846269	10647923	13208154	17746029	9665531	12513295	8738192	15892038	17522385	11037379	8799125	0	16332217	15276389	24266875	13655239
			190	15826731	10744500	9075154	10010347	12101923	18218647	10207500	12914500	8499231	14559269	16697500	10243675	8618500	0	16861433	14571417	23439954	12671429
			191	15813962	11327923	9382346	10905462	11981154	17578764	10502000	12836454	8737500	14376847	17879923	10851406	8391833	0	16534267	15716639	24084375	13372286
			192	15180615	10876385	9704154	10405654	12304615	18308118	10164594	12956591	8453616	14729539	17465308	11104136	8574542	0	16909600	15557362	23915375	12838000
			193	16122038	10945307	9614077	10020538	12875461	17506971	10207250	13550932	9028308	15231000	16406000	11065351	8481583	0	16657666	14317917	24206328	13001620
			194	15256923	10618231	9315961	10556500	13644692	17467911	10113876	13223727	8544116	14682770	17449731	10409594	8364042	0	15960283	14336583	25205718	13372191
			195	16117500	10960731	9396731	10679116	13141038	17953353	10513094	12864364	9105923	14554038	17723847	11039540	8826667	0	16483767	14476667	24482516	13675190
			196	16262616	11122230	9267423	10521423	14027461	18197059	10504469	13305410	8634423	14727192	17428346	10817271	8080041	0	16381167	15046556	24832156	13900524
			197	16233923	11097769	9915923	10369000	13660846	16996206	9808063	13126454	8699731	15603616	18491577	10776271	8061375	0	16440700	14942694	25006891	12486619
			198	15690884	10718269	8804770	10283923	13430269	18794559	9912907	12324046	8864308	15582885	17514923	10855972	8574084	0	17064317	15409750	24762812	13582952
			199	15828615	11167000	9076885	10724192	12423038	18526235	10272437	13447727	9057308	15793885	17287769	11230433	8614417	0	17243217	15542166	23450031	13413476
			200	15540692	10566615	9733423	10792731	13558539	16985559	10063657	12782250	8630654	15184769	17639269	10736297	8541333	0	17215916	15087111	25401922	13442667
			201	15567038	10573116	9587769	10296423	13500577	17874206	10544094	13111500	8537308	15054154	17198384	10677568	8850709	0	16773250	15425055	25105562	13202476
			202	15566962	10563538	9281693	10265846	13624770	16559824	10161062	12527546	8464808	14783577	17840962	11077325	8849167	0	16523350	14933028	25437922	13878905
			203	16502500	10813308	8922115	10336115	13187885	17866765	10030781	12964000	8880577	15774885	17811230	11128892	8929875	0	16956533	15511222	25537438	13224714
			204	15986385	10927885	8862115	10851654	12836307	17876941	10194124	12273272	8596846	14996038	17646000	11052432	8603959	0	16264334	14820167	25049062	13817952
			205	16058923	10731308	9499115	10711154	13490000	17888411	10454187	12900682	8715347	15014731	17832962	10907135	8209750	0	17190517	15151250	25424562	12738858
			206	16574615	11059846	9201346	10946769	13632693	17717264	10196469	12880273	8658847	15069423	17003539	10430433	8160333	0	16224550	15842055	25103781	13505762
			207	16451884	11172076	9075692	10851731	14170308	17798853	10480437	12476955	9070538	15367039	17752500	10557081	7977583	0	16764750	14950223	24713126	13042762
			208	17036077	10206846	9771808	10832539	13029577	16158206	10214094	12685500	8250693	15414923	18501038	10524865	8477958	0	17066533	15073889	24848156	13473000
			209	16596269	10455731	9233307	9862538	13594231	17391147	11485812	12561364	8850577	15411885	18035539	11634811	8666375	0	16791416	15420194	24840187	12149095
			210	16849846	10178846	9246731	10682769	12674423	17877470	10262625	12567250	8910885	15775615	16960961	10512891	8916542	0	16335967	14667666	24994203	13784952
			211	17013500	10944731	9128039	10869653	13196616	18423412	10510750	13397364	8614154	15903577	17696615	10802513	8835000	0	16349067	15399806	24874907	13736000
			212	15493307	10926231	9295769	10322731	12620961	17992117	10715969	13197159	8999385	15188577	17371384	10772460	8990541	0	17404667	15836889	25130281	13578476
			213	16298192	11208962	9308577	10273308	13165077	17077324	11273218	13493114	8885769	15525731	16917000	11283460	8906250	0	16817766	15537861	25613187	12406809
			214	15706038	10513346	9495269	11291846	13534731	18624383	10317624	12954750	9570385	15455769	16330038	10437675	8632416	0	16633950	14846444	26246578	14298238
			215	16398730	11031770	9830615	10653462	13323346	17406382	10790563	12893478	8855731	16951692	17855461	10838325	8197250	0	17142217	15082083	25333672	14385000
			216	16001077	10728115	8892385	10395307	12781308	17715618	10523562	12405000	8835807	16323654	17318115	11474595	8527167	0	16716850	16467888	25525375	14144190
			217	17266654	10844961	9763116	10795154	13040231	17561147	10682750	13730932	8845961	15885730	17589038	10765648	9121792	0	16592517	15914778	25465781	14103952
			218	16528423	11297346	8946961	10779385	12637769	17128500	11043656	13070046	8646961	15923846	16593731	11187622	8434583	0	17250450	15979333	25186437	13123905
			219	16506577	10692461	9651039	10055923	13284961	16993118	10831468	11965273	9155961	16544769	17482808	10913297	8824500	0	16843534	15915361	24903891	13046333
			220	16966500	10490615	8806692	10926769	12608193	17398912	10571688	12888932	8551385	16673539	16808808	10676811	9220750	0	17060383	15374111	25326891	13431048
			221	16845653	10972846	9367307	10720461	13124000	18019618	10178218	12788886	9127961	16233577	17026461	10550487	8881167	0	17096450	15694833	26121875	12086191
			222	15644423	10848000	9979500	10235654	13543077	17620883	10235937	13369000	8935577	15479308	18033193	10501919	8744875	0	16755050	15749444	25123500	13880476
			223	16312269	10255962	8834962	10578116	14145962	18242294	11101562	12579931	9078962	16185192	17391154	11243054	8440791	0	17195550	15111333	25810343	13390000
			224	15910116	10515231	9502961	10054000	13204692	17664823	10263531	12936341	8850423	15842462	17362730	10956190	8509375	0	16859750	16434639	26005937	14179191
			225	16385231	10132885	9924077	11279384	13482731	17788529	9904219	12515887	8848846	15866769	15932077	11001054	8407916	0	17131567	15604194	25571734	14353143
			226	16436269	10674269	9492461	10730231	13303500	17633383	10545250	12582341	9057615	15771269	17449500	10504784	8891792	0	17037433	15852445	25877047	14149333
			227	16528154	10520270	9140346	9931539	13151615	17266558	10493969	12800296	9494269	15973692	18558347	11426541	8989250	0	17355750	15256583	25683046	12339476
			228	16179923	10224846	9782346	10543423	12916385	19179147	10732531	12589364	8575115	16471115	18127192	10751405	8752791	0	17259667	15907750	26356953	14142857
			229	16536961	10928576	8964731	10890231	13217770	18245823	10397531	13301500	9119615	16255615	17763884	10543432	9238709	0	16932200	15191223	26306938	14228523
			230	16917308	11266384	9537538	10597423	12835962	17385235	10443125	12755841	8874654	16382038	16538731	11032189	8574709	0	17278350	15614445	25739703	12902810
			231	17871808	10361769	9278807	11073192	13215885	18257412	10267343	12380113	8888962	16347961	17034692	11091703	8747750	0	17950100	15326861	25667531	13827239
			232	16651884	11302884	9367923	10993154	13197115	17543264	10707000	13314682	8905615	16189770	17754616	10879838	8835375	0	17672700	16018472	25869515	13465381
			233	16566039	10823115	8800000	10364385	12516461	18456530	10842906	12854432	9171770	17233077	16590039	10988864	8768750	0	18217583	15946000	26566875	12752238
			234	17236846	11128885	9486270	10638077	13092846	18515117	10640688	12529022	8828962	17276884	17133384	10007837	8555541	0	17270067	16340528	26598250	13804190
			235	17142654	9959384	8999231	9864039	12275500	17825176	10833094	12607205	9007962	16451424	16786538	11110973	9083625	0	17142650	15691945	26435875	13520333
			236	16202654	10476192	9821731	10912423	13835730	18293147	9982625	12757477	9065538	16492077	17978077	11065919	8940500	0	17054867	15873417	26386843	14289477
			237	16739616	10573115	9255884	10168539	12392923	18303059	10164906	12904250	9089962	16443923	17810038	11002054	8914041	0	17507083	15736666	27055765	14902143
			238	15858423	10470038	9781923	10052885	13302192	16872853	9992219	13054136	9360269	16511577	16979230	11366568	8950583	0	17326633	16373000	26790875	14044000
			239	15983000	10699077	9273846	10790384	13136039	17945117	10613593	12901750	9326269	16094885	16624347	11294054	9361167	0	17665700	16429389	25253578	13494761
			240	17498038	11071038	10024154	10215308	14360730	18530647	10589625	12681977	9040154	15835269	17626115	10730729	9054834	0	17669067	15665750	27305640	14291477
			241	17537077	10895116	10019692	10696808	12691077	17160617	10130812	12602318	9201923	15717423	17054154	10776108	9355417	0	17320066	15827250	26073188	14143762
			242	16550808	11218116	9346808	10361385	13554385	17607029	10198188	12296182	8762847	16250500	17869038	11116378	9510625	0	17337384	16743000	26721297	13837000
			243	16786154	10613115	8801346	10995885	12699154	17550147	10811812	12505500	9056307	15869000	17461193	11013298	9015667	0	18451916	15907111	26435266	14178047
			244	16834346	9927847	9509192	11079192	13329654	18076118	10572126	12911932	8485616	16280692	17796885	11187486	8917208	0	17281733	16197944	28018781	13721953
			245	17131962	10736846	9496500	10657230	13168270	17608147	10652094	12886477	8656769	15971692	16773039	10804324	9756500	0	16792500	15882056	26726812	13670286
			246	17843423	10519653	9516808	9701923	13141308	18043618	10526344	12812659	9340654	16441692	17465539	10841703	9130541	0	17683517	16035722	26736406	13593143
			247	16033346	10871884	9050193	11075885	13509731	17922823	10341032	12905523	8817269	15748346	18090307	10718541	9152208	0	17313867	16210028	26091078	14735762
			248	17229577	10956885	9111154	10599461	14316539	17018147	11016906	12824454	8818808	16195384	17565731	11083621	9197291	0	17782850	17091056	26848468	13841047
			249	17249423	10785616	9824116	10864192	13468616	17946559	10543500	13127931	9161308	15658115	16736577	10759108	8868708	0	17760250	16702167	26369922	12931952
			250	16431154	11061462	9221154	10453038	13592231	18427441	10660000	12723340	8836193	16780347	17359962	11165162	9042167	0	18085933	17199166	26585016	13867048
			251	16827269	10851962	9271462	10339577	14053193	18539265	10630875	13027614	9601654	16250384	17854539	11162297	8989375	0	17640267	16755223	27315890	14328857
			252	17499192	10908500	9268231	10832924	13988961	17331118	10475000	13187000	8428615	15821846	18586347	11033271	9345959	0	16962900	16525056	27057922	13658571
			253	17278807	10541808	9598962	10849038	12995000	18310059	10566688	12795932	9564423	16215653	17816923	10614270	9479584	0	16629167	15746222	27041344	14142809
			254	16979577	11370269	9695961	10121808	12514808	17803353	10206844	12658432	9623577	15940270	17188423	10875135	9198250	0	17440200	15343750	26808578	12913667
			255	16153653	11053192	9141539	11376115	13698039	18156353	10303469	12785341	9668038	16525731	16883769	11118351	9352500	0	18113500	16429611	27038656	14398143
			256	16456385	11336808	9427539	10414731	13061615	18247588	10611531	13229182	9106308	17007500	16817385	10897892	9173458	0	18374133	15890694	27089032	13907666
			257	16008192	11045847	9565654	11060077	13832616	18101647	10895875	12806318	9253000	15690577	17813693	11338514	9677166	0	17648183	16246055	27448531	12592238
			258	17235116	10848692	9205808	10769269	13983000	17425912	10166344	12882477	8906731	17178115	17641038	10808162	9378542	0	16913033	16168389	27447704	13818428
			259	16409769	10419615	9403270	10804884	13739154	17926794	10307718	12819932	8833385	16164039	17279231	10919757	9132833	0	18727884	16631250	26791250	13806809
			260	17211462	10721154	8938384	10718038	13275384	18268471	9995125	12435977	8907231	17010308	17660154	10814460	8651833	0	17966500	16532333	27169969	13659952
			261	16788231	9903577	8900346	10764077	13634616	18400382	10398187	12528819	9099693	16625577	17137308	10599081	9147250	0	17424834	15404223	25750219	13717286
			262	17731346	10104000	9264077	10419308	12810692	18919265	9925125	12024023	8939500	17152846	17371461	10815324	9472167	0	16931333	16790889	27162547	13553238
			263	17280654	10670346	9715808	10997923	13327385	18060941	9927876	12940250	9307384	15841192	16557539	10723864	9800625	0	18039916	16051556	27379250	13648286
			264	17057654	10400731	9778307	10376730	13164423	17313265	10707375	13238568	9070231	16108769	17270616	11186244	9141625	0	17672383	16335223	27118125	12789428
			265	17503539	11287115	9390731	10813269	13788769	17658676	10393343	13191113	9083000	17030038	17365846	11090703	9442125	0	17880250	15649000	26817172	13664286
			266	17537116	10949577	9478885	11103384	13719654	18714206	10080813	13248250	9187346	15921000	18140384	10778487	9662375	0	18121166	16584361	27701766	14229476
			267	16762731	10066654	9202923	10376347	13380923	18063912	10401657	12595545	9243500	16017308	17297346	11190649	9710292	0	17603700	16291861	27432531	14468286
			268	17144462	10559154	9279346	10967154	13251500	17580735	10336469	13184364	9369923	16302961	17761346	11131622	9291792	0	17084750	16338750	27279844	14115952
			269	17481885	10180193	9512347	10429923	12568923	19471000	10820281	12938364	9319193	16031577	18106154	11181811	9390458	0	17752783	15603528	26678735	15129191
			270	16418346	10070115	9959731	10460577	13686385	18390970	10153281	12414681	9044039	15891154	17471770	10821919	9814667	0	17124566	16969111	27697484	14539762
			271	17601846	10312616	9341115	10907346	13858692	18023559	10493781	12867318	9329308	16767654	17408154	10703892	9190334	0	18003150	16439583	28070297	14565715
			272	17051577	10727000	9122846	10414385	13321731	18689853	11385719	12350795	8326384	15789424	17391807	10831109	9335541	0	17884816	16673278	27376984	13330476
			273	16656077	10501653	9492462	10594154	13911154	17679648	10987156	13265568	9042307	15148154	17612000	10878378	9906958	0	17721616	16416694	28064266	13429619
			274	16744808	11245423	9306116	10736192	12931730	17670941	10626625	13426114	8884500	16079308	16915615	11112756	9581292	0	17686516	16367278	27498890	14417143
			275	17369577	10462038	9377346	10820154	13618462	17714323	10617875	12366977	9172923	16697884	17524923	10875189	10107833	0	17559900	16930555	27322562	14864714
			276	17459154	10038308	9050077	11068038	13591308	17975794	9652969	13313659	9099192	16220500	16308385	11428594	9209166	0	17871333	16810055	27865797	14461381
			277	17814577	10076577	9968807	10431500	13677500	18561853	10318281	13084114	8532693	15413077	17424769	10429271	9734167	0	18271300	16465167	27502235	14573858
			278	16583462	10338154	9300692	10511500	13526039	17478206	10790656	13192090	8688346	15671885	17199308	11673162	9133750	0	18291050	16280944	27996407	13703191
			279	16607192	10184346	9327000	10920115	13565269	18840794	10531718	13053409	9121193	15462270	17885269	10962784	9475583	0	17461850	16280777	27879657	15086285
			280	16474731	9338884	9288385	10965923	13792769	18130470	10294344	13006841	9061000	15528000	16967231	11236351	9542959	0	17885383	16964944	27212390	14130285
			281	16675846	10907038	9214615	11245770	13834577	18287706	10106750	13258273	9705846	16753885	16496115	11202298	8549833	0	17940700	17602972	28418609	14057476
			282	17255077	10453385	9424231	10911961	13949038	17333500	10556125	12284454	9460616	15271346	17579961	10563891	10083958	0	17482533	16572556	28106094	14292047
			283	16763116	10468808	9390539	10518269	13308231	17900324	10231407	12817546	9082923	15679808	17142385	10958811	10035709	0	17733117	16635583	28019234	14428381
			284	17701731	10254577	9118230	9580423	13004000	17044500	10500687	12624386	9188231	17369961	17537885	10741135	9439125	0	17672417	16187556	28052422	14889095
			285	16969308	10200847	9557231	10103192	13771462	17351147	10560063	12946546	9578346	15959192	17318500	11345135	9631750	0	17257500	16381000	27992390	14083095
			286	16901461	10254423	9427654	10936731	12918461	18244588	11043031	12780954	8665039	16462692	15235962	10819676	9509000	0	18437867	16791750	28157844	14432810
			287	17090115	10974577	9684923	10427193	13900193	17576941	10541406	12730205	8389193	15701154	17803115	11502378	10036875	0	17749217	16575083	27595812	15107571
			288	17043192	10373193	9747962	10664270	12775923	17742559	10818813	12803204	8885923	16781115	17110116	11050513	10532917	0	18211517	16564833	27668172	14417714
			289	17767846	9790423	9117193	10519884	13994192	17804853	10546312	12833568	9479231	16114385	16643307	10723324	9702250	0	18092950	16328528	27705750	13550476
			290	17337846	9598346	9813847	11370962	13306423	17864647	10224250	12226431	9114731	16753731	17198077	10986216	9185292	0	17883600	16833667	27722953	13820572
			291	17244154	10001153	9935385	11048692	13442270	19083089	10392282	12779773	9435500	16563038	15997923	10993675	9262417	0	17689384	16474416	28278781	14819524
			292	16464654	10360346	9066885	11188962	12875385	17367500	10561469	12202932	9112153	15911654	17529808	11295324	9432333	0	18325100	17074334	28200657	14319809
			293	17392000	9860884	9986770	10872538	13399423	17855765	10371500	12701886	8800885	15473154	17431076	11628757	9818625	0	17842383	16961472	28689406	14246905
			294	17845576	9856231	9533961	10515385	13170654	18545882	10196469	12565659	9252692	16447193	17510654	11643892	8866917	0	17636467	17029556	29043359	14149667
			295	17722500	9568346	9517269	11021846	13643616	18030942	10232094	12734000	9178808	17194577	17326231	10933865	9156833	0	17386817	16594972	27610141	14503000
			296	17697693	10098769	9118038	10549730	13769000	17074412	10390312	12711704	8881115	17087539	17187384	11854676	9537625	0	18109617	17671805	27521906	13942381
			297	16824577	9855539	9623308	11392461	13667308	17967706	10689938	12755773	9083192	16505346	17520385	12224811	9149041	0	18439384	17393916	28496515	14174714
			298	18010308	9905346	9545077	11047500	13924500	18910323	9949469	12764750	9558577	18879077	16496423	11107757	9394333	0	18416267	16803277	28681093	14466286
			299	16879692	9465231	8895808	10731231	13134577	17843853	10492906	12992478	9147884	16540270	17105769	11219865	9475375	0	18144717	16345862	28537015	14666809
			300	17382346	10606846	9258500	11607077	12927538	17057000	10641625	12367068	8861807	15780769	17424269	10513189	9329583	0	17639184	17505611	27937984	14266095
			301	16435923	9993923	9486423	11131884	13294615	17433147	10913281	12710000	8936423	15997423	17573270	10637864	9347792	0	17053633	16760250	28218735	14565714
			302	16698000	10173577	9904807	10256731	13652307	17675000	10498375	12774682	9449846	16388231	17799808	10581649	10728250	0	16901883	16890084	28068344	12597096
			303	18094115	9607577	9312269	11214346	14471769	18414382	10084156	12171568	9276154	16407423	17008269	10750459	9466625	0	16820933	17725500	28088266	14671000
			304	17110577	9563846	9027115	10745923	13079500	18553353	10579312	12545250	9442115	17434577	16466115	11240973	9776875	0	18386683	16777722	27761985	14364047
			305	16654000	10311423	9469000	10913846	13383846	17713618	10006375	12836773	9563693	17238038	17314385	11758459	10183209	0	17753283	17236583	28018453	14864762
			306	18020692	10535769	9392384	10832385	14434384	17535735	10419250	12856455	8737692	17307769	17409423	11217082	9697042	0	17635300	16948583	27666641	14016714
			307	17286038	9669039	9777423	10885307	13305423	17388882	10038250	12647113	9441538	17481346	17112231	11417027	9469541	0	18342017	17379417	28729844	14954619
			308	17571962	10219116	9764500	10847116	13843039	16995030	11114906	13203705	9157231	16663192	16813347	11123513	9322250	0	17630550	17180861	28543359	13483095
			309	15694538	10082847	9764039	10924347	13543846	17634794	10217532	13223409	9295385	16841461	17918270	10652973	9649417	0	18111783	16873917	29395704	15449000
			310	17182115	9990616	9571923	10540577	13460500	16778912	10746937	12380454	9257308	16744693	15747308	10954054	10111791	0	17985316	17200973	28283672	14273619
			311	17386385	10498000	9385038	10589000	13958846	16876353	9838437	12971795	9027077	15959847	17268154	11103594	9019083	0	17873917	17270833	27629313	14892429
			312	17504653	9688038	8657269	11446770	13633154	16833264	10273406	13103250	9208923	16686769	16776231	10889297	9534959	0	17412383	17211750	28434063	13867953
			313	17204461	10083193	8713423	10788538	13813385	17258411	10234563	12360250	9173500	16819038	16793462	11573162	9603958	0	17792633	17080389	28767046	13787952
			314	15684347	9333077	9117423	10645923	14039231	16909117	10429156	12709818	8584154	17005615	16062115	11525892	9644292	0	18681366	16860195	28267797	14768429
			315	16997461	9549346	9723116	10956077	13535116	17278147	10645125	12966750	8836500	17064654	18177807	11975135	10319417	0	17841617	17755612	29109750	14283905
			316	16810731	9385423	8753423	11165884	13794461	16578588	10183531	13173068	9559000	17285577	16518846	11401189	9610667	0	17717667	16948083	28471609	14976571
			317	17229847	9788192	9614615	10322884	13079846	18643676	10563532	12746932	9320731	16149539	16454077	11258865	10913292	0	17524350	17205611	28286672	14824285
			318	16801615	9387154	9462461	11247269	12659154	16237117	10321219	12369886	9300192	17019846	17071769	11560459	10351000	0	18355067	16881944	29765234	15211095
			319	17775539	9661077	8745769	10989077	13023385	17035677	10451844	12726500	9646885	16949654	16814500	11451757	10130834	0	17632100	17032111	28326344	14111381
			320	17420154	9386654	9679000	10607616	13038615	16581677	10163750	12199841	8887808	17436269	17160385	11573865	10214542	0	17459367	17387472	28787844	14388048
			321	16850077	9165347	9117577	11098193	14012038	16314647	10756062	12748841	9123039	18241000	17100500	11036973	10128958	0	18361100	17523305	29563031	15546762
			322	16864461	9815885	9220961	10594115	12794231	17054265	10325938	12597136	9404846	18032807	16936308	11106324	9403708	0	18340467	17499722	28509015	14428476
			323	17171039	9499385	9203538	10747116	12573616	17050324	10713344	12415023	8712115	16907616	16256039	11615405	10113208	0	18249250	17134111	27913656	14675190
			324	17540038	9866769	8807539	10812193	13339077	17376147	10259438	12073295	9623193	17358538	16838962	11051162	10043584	0	17202300	17651917	28844250	14890572
			325	17374539	9118692	9356346	11244885	13123616	16911265	10148062	12500750	8811269	17769193	16361115	11370379	9470708	0	18065883	16557639	28204312	14963191
			326	16648346	9126231	10053808	10895846	13516308	17791147	10157032	12781841	8829615	17568308	16372154	11469054	10400292	0	17605566	16431056	28831453	15374238
			327	16440884	9509000	9522923	11247615	13570577	17929853	10059406	11781091	9574692	18464038	17473423	10712594	9990834	0	17529083	18008278	29074797	14715619
			328	15643654	9700154	9192192	10471308	13655731	16821000	10347593	12432863	9846846	16839808	16760077	11768108	9897834	0	18193000	16929222	28774125	15499524
			329	16668461	9717270	10047885	11037577	13004077	17131618	10311124	12900455	9327885	17688231	16569885	11001000	9939792	0	17725134	16889611	28928609	14435191
			330	16537193	9745270	9042000	10803962	13109692	16999676	10403876	12405591	9366269	17612038	17379654	11764892	9507750	0	17970017	18568916	27810484	15524809
			331	16493769	9374846	9286000	10625269	12823192	17504441	9663031	12675500	9404692	17801347	16709000	11717730	10437542	0	18625084	16972778	28803969	16001857
			332	17719654	9473462	9353385	11299692	11797615	18254000	10308968	12511728	8496654	18075654	16362500	11313217	9886833	0	18050600	18651472	28864391	15602905
			333	17410923	9362193	9183808	11913346	12515500	17322618	10687531	12421727	9577692	18771385	16277539	11551109	10353375	0	17381834	17241722	28817531	14982477
			334	17881807	9364731	10254769	11060192	12820847	17295264	10228968	12807772	8959654	19165577	17689846	11415594	10173375	0	18100616	18455916	30193890	14511952
			335	16640846	9108807	9457116	10659154	13286423	17361382	10660563	12656409	8938000	17821577	17139577	11138108	10049917	0	17857450	16869723	28539812	14975953
			336	16940808	9258577	9233654	10975346	12761884	17525706	10469812	12462796	9723462	18104538	16814615	11636325	10198458	0	18391733	17401889	29018625	15080809
			337	16127846	9139039	9384846	10553269	13002308	16844353	10162000	12297977	8989654	18316461	17011269	11071621	10571542	0	17798783	16921278	28958422	14460286
			338	17141308	9349000	9352885	11851962	13135923	17597588	10566250	12377295	9122423	18310039	16783346	12071919	10600417	0	18644117	18070861	28325609	14738762
			339	17309115	9390000	9680615	10828192	12969692	17578236	10488813	12225955	9276693	17867116	17092000	11501702	10764666	0	18098300	16928917	28993906	15544762
			340	17032154	8769808	9121385	10555692	13039539	16610705	10273625	12550182	8878038	17362769	15489077	12055973	10439083	0	18052517	17392889	29338984	14619571
			341	17082193	9564500	8919077	11177039	14058769	17127206	10668000	12626864	9609923	18558384	17042000	11405946	10178541	0	18197383	18060778	29077094	14237714
			342	17047692	8420462	8848039	11390000	13142654	17143529	10630187	12548773	9201000	18129961	16415731	11570838	10076084	0	17595267	18345722	29261453	13931571
			343	17408384	8738884	9096539	10473385	12711385	17644765	10208562	12988045	9096000	18125654	15993423	11394783	10236000	0	17358933	17049389	29258328	14410857
			344	16735846	9462270	9543693	12003308	13514808	16492530	9858938	13109818	9232500	17741385	17308615	11742622	10429042	0	17699983	17239583	29723531	16115572
			345	16391807	9071192	9483923	10527538	13130462	17755117	10117031	12801046	9086538	19182615	17249654	11168622	10359458	0	18128234	17318778	27864187	15176000
			346	17166808	9807923	9058423	11158269	13167308	16900824	10659906	12638886	9263385	17479731	15985077	11109054	9557875	0	18637917	18806805	29257922	14221333
			347	16818115	9093038	9273846	10954539	12772269	17087794	9984282	12245772	9269846	17368500	16429077	11617891	9940958	0	18547750	17390667	30180016	14424762
			348	17809308	8733192	9747154	10605884	12223000	16900735	10664594	12696682	8365884	18133731	16738731	11397865	11008000	0	17754017	17192694	29686125	14770857
			349	17626846	8658654	8983730	10999846	12727269	17643294	10129344	12173977	9396538	17411000	16304500	10924297	10225542	0	17493684	18448139	29645640	14644523
			350	18685884	9017808	9193077	10986077	13005385	16543794	10226844	12543182	9241385	18057384	17043038	10784189	10453750	0	17787866	17508028	28529000	15348238
			351	16880807	9430384	9187500	11489731	12167385	17482470	10462657	12421319	9511846	18493693	16704731	10533135	10419667	0	18045967	17646777	29565359	14519000
			352	16735577	9163346	9591077	11061500	12711538	16936676	9193968	12174023	8738039	17415923	16653231	11741081	10469500	0	18708650	18476556	29183406	13608762
			353	17695884	8367885	9357346	11042000	12828038	17503089	10089500	12165432	8832500	17809462	16098153	11411729	10243209	0	18037400	17433445	29911421	13869571
			354	16902731	8441500	9011423	10971192	12281462	17324971	10202750	12112113	8949038	16621615	16446807	12380946	10174500	0	18003783	17532000	29443547	15021761
			355	17169654	9173193	8812962	10914269	12571654	17300265	10484344	12323637	8885384	17382385	16276654	11244594	9983000	0	17806500	17878889	29211141	15715571
			356	18138423	8361192	8364962	11073462	12687962	16162205	10152343	12259182	9285462	17273000	16358462	11922946	10127709	0	17707650	18132167	28846141	15802190
			357	16935577	9055461	9762654	10974769	13033961	17600500	9999938	11757341	8994885	18127577	17153847	11006702	9689333	0	17995567	18679222	30085125	14358238
			358	16817693	8435038	8476500	10992000	13127039	16248324	9859000	12394977	9013576	17845231	16450654	11249162	9580250	0	17809500	18399888	29694844	15116619
			359	16828461	9393923	8793423	10401153	13545346	17290882	9701000	12042272	9200500	18283308	16824154	11348054	10182583	0	16852800	18855639	30166625	14750810
			360	17189615	8935269	9192577	11594346	14486192	16009971	10258562	12147432	9037884	18007192	15768654	11452081	10203541	0	18652550	17564833	29377000	14859762
			361	16601461	8491385	8949961	10386847	12944539	16646882	10238844	11847068	9307577	18134308	16293115	11332486	10283042	0	17911083	17976111	29447407	14613048
			362	17202538	8562577	8943961	11079423	13386846	17476706	10223843	11831546	8994769	17700385	16840000	11360108	10229375	0	17528067	17351833	30088203	15147524
			363	17756692	9356269	9115000	10874115	12832385	16921029	10290156	11807204	8981346	18068923	16054308	11851892	10081292	0	18335950	18192833	29433547	14844571
			364	17088384	8603270	9609192	10668769	13871731	16698353	10358343	12406364	9122923	17433423	16489192	11025811	10391709	0	18631000	17765750	29686937	15551142
			365	17400653	8807692	8777961	11152539	12917269	16733294	10255938	12050319	9487346	18357423	17072423	11396244	10405000	0	17919550	17438111	29433031	14720000
			366	16333500	8635539	9006653	11084923	13020808	17236706	10396812	12638682	9175039	17331962	16255808	11378540	9311875	0	18144634	18218500	29408890	14697191
			367	16887770	9076962	9283192	10597577	12463769	17270971	10484250	12170454	9553385	17960269	16827461	11280757	10896833	0	17896933	18000278	28235344	15025953
			368	16944385	9512654	9087846	11091116	12902039	17982000	10162375	12242545	9707231	18106154	17442539	11739702	10560125	0	17783750	18268583	29691750	14069523
			369	16914769	8978769	9207385	10640539	12620923	18211294	9897124	11610454	9137192	17218462	16445154	11229162	11402833	0	18180100	18071639	30092078	15056286
			370	17238885	8450846	8659307	10155000	12114385	17027971	10400281	12148386	9393808	17644770	16358731	11729540	10286042	0	17946450	17892750	29003797	14081953
			371	17054692	8915461	8921885	10421192	12784192	17427353	10299438	12031295	10000500	18559924	16754923	11487081	9864041	0	17747284	17451194	30160718	14367619
			372	16401153	8977846	9566423	10891577	12919654	16383853	10207906	11743637	9178461	19239846	16228654	11801649	10779916	0	17174017	18252917	29429062	13614952
			373	16419231	9256962	9179000	10645192	12204962	17244970	10400594	11881636	9069000	17485884	16779153	11364919	9590458	0	18214267	17725556	30086890	14623524
			374	16463500	8734385	9714000	11138615	12185269	17282912	10509656	11651727	8917077	18197885	15797077	11825027	10344250	0	17815984	19130722	29455750	14654572
			375	17567808	9777538	9228077	11022039	12628885	16987588	10837844	11648750	9349154	19566808	15855847	11297513	9841500	0	18544433	18119250	29676656	14290048
			376	17334846	8893692	8986269	10903500	12784885	17036000	9900657	11685978	9042308	18139615	17464153	11762541	9433583	0	17980183	18115445	28785797	14719524
			377	16893770	8931077	9510615	10677308	12879846	16914353	9644438	11870931	9306385	17942269	16445308	11329892	10093084	0	18983817	17774194	29380485	14188809
			378	17019885	9360731	9307654	11399154	13106770	16571853	9903875	12476637	9008500	19300846	15781615	11332108	10724083	0	17435667	17453556	29543563	13842477
			379	14964346	9264692	9450616	10653307	12656154	16934794	10027406	11576023	9519461	18598193	16797923	11738675	10409417	0	18586733	18221278	30008297	14399571
			380	17604116	9471538	8744462	11130846	13258154	17163853	9660844	11104250	9389230	18445307	16236423	12144081	10092875	0	18854884	18381195	29329563	13764000
			381	17580115	8681307	9073346	10811423	12632616	16868088	10124156	11695091	9096385	18731538	16122308	11479297	9948792	0	17860784	19041528	30477297	14512857
			382	18249961	8845115	9651269	10538731	13681154	17516736	10282219	12339796	9460000	18331423	16497462	11840919	9705334	0	17945700	17851361	29382156	15468142
			383	16654346	9369769	9537961	11006000	12773923	16800294	10322813	12126113	9033615	19610692	17031038	12098054	10190167	0	18249034	18588611	29269500	14026429
			384	17821846	8865653	9535770	11091923	13280615	16881470	9507063	11864704	8963616	20085193	15638769	11864108	10412417	0	17756816	19767583	30186844	14711095
			385	17838807	9294192	9225846	10545923	12616923	17124882	9868125	12446454	8736923	18421307	16036424	11437162	10732792	0	18407650	18194916	29325922	14303857
			386	16999500	8901269	9273077	10216115	12613077	17235323	9946531	11977091	8981616	19446269	17216654	11425460	10275750	0	17701984	18788722	30444141	14635095
			387	17677615	9225423	9356961	11097308	13143962	17078647	10044156	12727546	8887961	18747500	16738846	11787243	9844334	0	18201833	17979583	30413079	14644238
			388	16942846	9180000	9836962	11768308	13117231	17403353	9822281	12326182	9160654	18770653	16791616	11287514	10203958	0	17887133	18561834	30852000	15096476
			389	15695308	8961270	9341039	11052077	12874077	17108294	10042532	12056955	9416616	18362577	17245038	11320622	10309125	0	17421917	18046305	29212157	14794905
			390	16970269	9073077	9586308	11179462	12215654	17228000	10007500	11600613	9337807	18443346	16294885	11346082	9939250	0	17815834	18972361	30669453	14451905
			391	17268692	8573346	9087308	10427000	12300269	17458588	9638843	11416909	8965808	19106923	17120538	11161811	10207583	0	18082433	17833695	30637640	14617285
			392	17137692	8880884	9023116	10557346	13120308	17741676	9711187	11071932	9028038	19903693	16754192	11354378	9858500	0	18211233	18547250	29665250	14699762
			393	16686192	8692000	8872577	10775308	11933385	16431117	10144438	11878978	8825116	19542846	17007000	10990487	10984833	0	17984016	18318917	30159047	14623333
			394	16610269	8867077	9536346	10708808	12957616	17022412	9592468	11289409	9259654	18265385	16382423	11070865	9477417	0	17522950	18612194	30137765	14741238
			395	16637769	8620307	9237385	10840923	12784462	16910559	10020156	11788181	9268115	19528808	17405500	11287811	10077208	0	18354050	18249167	30370313	15193238
			396	17870539	9181115	9238116	11467423	12528462	17210706	9704563	11743886	9524423	18815000	16942884	11166054	10200542	0	18196050	18606445	29886250	14563714
			397	16770577	9214077	9032577	10764616	12605577	17067735	10153906	11926000	8877154	18397653	16295539	11133027	9971084	0	18998700	18547722	30009500	14071809
			398	16409270	8812808	9511192	10979231	12855654	17458765	10431281	11509681	8841000	18275423	16594038	11499487	10531583	0	17179634	18583556	30802125	14674476
			399	17155154	9361693	9060807	11131461	13287576	16949559	10332188	11511523	8839577	17923731	16882231	11319675	10413042	0	18142383	1704417	30353734	13830286
			400	16432923	8629616	8743000	10471461	12557000	17433118	10023343	11675340	8388423	18353115	16838423	10827108	10141375	0	18213384	16088305	30232344	13951048
			401	15816346	8426769	8809654	11348962	12603962	17691706	10170844	11804568	9033077	18817500	15729000	10958108	10684875	0	17845250	16861333	29955422	14475333
			402	15838346	8966770	9956808	10736308	12895231	17667294	9555625	11372341	8566846	17850231	16264231	11792757	10702833	0	18099600	16997306	30555922	14574809
			403	16378308	9100769	8788307	10512654	12546538	16800735	10041907	12253136	8949346	18125615	17492500	12136594	10216125	0	17891250	17534694	29951188	15293810
			404	16766307	8953346	9228500	10085692	13100231	16304706	9981687	11600364	9114346	17940077	16718576	11690946	10055292	0	18097383	18003167	31524937	15565714
			405	15632538	8763038	9168000	10847808	12090192	16647530	9500875	11892977	8602807	19551962	16271039	11465649	10039750	0	18093500	16952083	30330282	15379000
			406	16489693	8544269	9475307	11206039	12754193	16011912	9236531	11677795	9555077	18738808	16664731	11626378	10564167	0	18602116	16974750	30552765	13259904
			407	16765307	8176654	9275384	10546962	11673577	17799294	10314531	11338932	8280000	18335153	15572039	11323243	10584958	0	17491633	17448972	30503828	13886333
			408	16415461	8964423	9181192	10985846	13098076	17059029	10239063	12012068	9068653	17362077	15564731	11419000	10264625	0	18376384	17076305	29385844	15462619
			409	16186693	9417731	9080270	10347231	12389923	17549029	9931687	11493454	8665347	18080539	17367423	11298432	9913209	0	18633750	17590833	30676578	14801190
			410	16755000	9309192	9457692	11145539	12366076	17154617	10214781	11230614	8818308	18979500	16451807	11928541	9765959	0	17620433	17967528	29952406	14995524
			411	15273346	9581731	8860077	10668192	12694615	17521470	10065187	11315705	8908769	19567039	16289654	12003298	10581875	0	18189066	17239222	30470562	14248428
			412	16547500	8954923	9389885	10997500	12332769	17272030	9701625	11507728	8298269	18776461	17572230	12010919	10600084	0	18149967	18659889	29982828	13958190
			413	16574270	8955692	9654577	11537231	12148000	16423147	9217219	12179068	8617077	18017154	17093923	12077621	9821791	0	18011233	18190861	30435859	15565428
			414	15687615	8845846	8895423	10689539	12191000	16649470	9649781	12027250	9531347	18385692	15760962	11521136	10384042	0	18553700	18054722	30391734	15155715
			415	16762577	8587807	9181231	11191539	12085538	16215618	9898469	11173796	8938269	18363770	16538693	11358459	10566542	0	18255683	16837445	30910829	14200190
			416	16821884	9530923	9187770	11507116	11921885	15812529	9537844	11611819	8831500	18191039	17068615	11825162	10618625	0	17742583	18335000	30673641	14009333
			417	16230846	8917653	9169653	11044885	12545116	16842853	9705719	12353955	9167231	18109307	16991269	10677811	10650208	0	18039017	17568500	30368219	14233143
			418	16707885	9183769	9275462	10523230	12713000	17120971	9638218	12011591	8863038	18844346	16934077	11905432	10365459	0	18079034	18228750	30194359	15527190
			419	16234692	8728230	9134115	10485231	12130000	16885265	10475531	11381523	9185076	17754769	17226116	10983730	9525292	0	17974400	18416722	30526047	15774857
			420	15730269	8310038	9163961	10652654	12010116	17657412	10031719	11878136	8823576	18398308	16699154	11849163	10869375	0	17517867	18258361	30981250	15047905
		Normalized: (sum of Pre-bleach/20)		3.90645e+07	1.96643e+07	1.74974e+07	1.80732e+07	1.88332e+07	27146459	1.54053e+07	1.78116e+07	1.58001e+07	2.64606e+07	2.41131e+07	1.85492e+07	2.30723e+07	#VALUE!	2.73215e+07	2.73343e+07	4.13593e+07	2.2056e+07
		Pre-Bleach Normalized	1	1.00302	0.96127	1.06184	1.02524	0.970534	0.993313	0.971022	0.949775	1.04436	1.00034	1.02168	0.989072	1.0004	#VALUE!	0.984247	0.991978	1.0018	0.991215
			2	0.989315	1.0562	1.02077	1.00221	0.983238	0.999278	0.990327	0.99271	1.00348	1.03135	1.04443	1.01608	1.05388	#VALUE!	1.00614	1.03702	1.00728	1.00747
			3	0.994297	1.01019	1.00182	1.00545	0.984437	1.02274	1.00739	0.973845	1.0521	1.04172	1.04827	1.01628	1.06806	#VALUE!	1.02584	1.01653	0.998779	1.02705
			4	0.999097	1.01031	1.04835	1.01868	1.05685	1.02307	1.05242	0.999817	0.982469	1.01031	1.0245	1.01472	1.0481	#VALUE!	0.976559	1.03173	1.00124	0.981567
			5	1.02113	0.98417	1.00405	1.05943	0.980392	1.02188	1.00258	1.02551	1.01399	1.02834	1.02961	1.02481	1.02539	#VALUE!	1.02346	1.01606	1.02253	0.996475
			6	0.995349	1.01645	0.950375	0.968153	0.956238	0.978893	0.989814	1.02006	0.960081	1.01539	1.07323	0.972383	0.979105	#VALUE!	1.02087	1.03129	0.979739	1.00986
			7	0.973817	1.00175	0.971149	1.02441	1.01451	0.985695	1.01371	0.989873	0.980298	1.02504	1.00936	1.02253	0.99295	#VALUE!	0.991019	0.996005	0.992669	0.937288
			8	0.987295	0.93015	1.0501	1.00336	1.00402	1.01755	1.00745	0.973933	0.988409	0.960954	1.04363	0.991777	1.00307	#VALUE!	0.97259	1.03193	0.994608	0.995477
			9	0.976527	0.94958	0.997428	1.00927	1.01365	1.00279	0.968926	1.03363	0.997778	1.03266	1.01977	1.04356	1.01965	#VALUE!	0.99933	1.04453	1.00216	0.96659
			10	1.02456	0.995614	0.975532	1.01965	1.00875	1.02487	1.00004	1.04131	1.03887	0.947673	1.06284	1.00414	0.978197	#VALUE!	1.0291	1.02729	1.00537	1.00394
			11	1.00257	1.0337	1.02239	1.03462	1.01653	1.03738	1.0291	1.01524	0.997997	1.00527	1.00692	0.999498	1.00505	#VALUE!	1.01568	1.0193	0.992987	0.971212
			12	1.00086	0.981817	0.973646	1.01178	0.982417	0.993062	1.05058	0.989524	1.00629	0.980171	1.04657	1.0053	1.0625	#VALUE!	0.983101	1.00632	1.00112	1.04746
			13	0.984121	1.00686	1.0451	1.02444	0.977912	0.965571	1.07348	1.00658	0.960985	1.00124	0.997311	1.02791	1.02893	#VALUE!	1.01016	1.02163	0.984313	0.972762
			14	1.02617	1.02615	0.986734	1.00299	0.982217	0.992974	1.03941	1.01294	1.00996	0.938796	1.01434	1.00473	0.976711	#VALUE!	0.986573	0.999002	0.996872	1.02756
			15	1.01104	1.04002	0.998401	0.976942	0.993239	0.974626	0.980614	1.02717	1.01741	0.980414	0.94573	0.979591	0.901487	#VALUE!	0.999274	1.00384	1.00254	0.969912
			16	1.01596	1.02377	1.00589	0.989068	1.04762	1.01355	1.01505	1.02103	0.991566	0.979189	1.02859	1.01307	1.01403	#VALUE!	0.989327	0.994928	1.01242	1.03866
			17	1.05576	0.976305	0.967625	1.00695	1.04056	0.965126	1.02779	0.969071	1.03365	1.01974	1.04869	0.986008	0.962303	#VALUE!	1.00081	1.03051	1.0021	1.00604
			18	0.979495	1.04838	0.980957	1.0142	0.991095	1.0171	1.0635	0.991047	0.971975	1.05988	0.960012	0.976102	0.911913	#VALUE!	1.01452	1.02266	1.0065	1.01627
			19	1.00688	0.997666	0.999054	1.06352	1.01597	1.03891	0.991303	0.983749	0.99328	0.948648	1.056	0.988071	1.00618	#VALUE!	0.990399	1.03302	1.01331	1.00938
			20	0.954856	0.954233	0.944838	0.936668	0.988667	0.938105	0.949961	0.991359	0.968058	0.997409	1.01823	0.948096	0.984738	#VALUE!	1.01192	0.999336	1.00328	1.06885
		Post-Bleach Normalized	21	0.0631913	0.119486	0.0717841	0.17092	0.174804	0.0841763	0.16198	0.144937	0.129778	0.376719	0.131778	0.0679218	0.105527	#VALUE!	0.148375	0.10202	0.0822264	0.0637944
			22	0.0700547	0.137672	0.0903825	0.182322	0.199946	0.112528	0.16982	0.186517	0.135418	0.389196	0.176401	0.0682802	0.114695	#VALUE!	0.160836	0.122113	0.0927946	0.0972848
			23	0.0712037	0.150818	0.112876	0.183116	0.244979	0.133863	0.192968	0.210404	0.150776	0.409784	0.200329	0.093933	0.133643	#VALUE!	0.166398	0.134455	0.110112	0.117854
			24	0.0804783	0.169379	0.114867	0.200896	0.229227	0.156715	0.200463	0.220078	0.173874	0.399169	0.232226	0.0907523	0.128724	#VALUE!	0.179401	0.137573	0.119444	0.132928
			25	0.0867273	0.197975	0.133758	0.216753	0.245557	0.168166	0.219647	0.259546	0.173256	0.417183	0.268624	0.106774	0.136845	#VALUE!	0.183883	0.134024	0.126733	0.150582
			26	0.0910988	0.196416	0.136728	0.241854	0.293104	0.188896	0.217659	0.276609	0.1792	0.407434	0.275385	0.124171	0.138682	#VALUE!	0.196942	0.144554	0.135669	0.164078
			27	0.0974994	0.204347	0.146892	0.234761	0.289365	0.199477	0.248344	0.299953	0.211895	0.413893	0.310719	0.133604	0.138483	#VALUE!	0.222298	0.165397	0.141236	0.183168
			28	0.0980025	0.227215	0.15402	0.230732	0.318869	0.230573	0.249908	0.31102	0.210464	0.41854	0.302515	0.131397	0.158494	#VALUE!	0.212646	0.173771	0.149941	0.191068
			29	0.110605	0.224577	0.178415	0.273343	0.322939	0.236446	0.266437	0.350217	0.215249	0.428936	0.327511	0.145473	0.152692	#VALUE!	0.216077	0.179415	0.164948	0.206431
			30	0.11381	0.231503	0.186797	0.244648	0.337055	0.237362	0.267693	0.347408	0.212328	0.443572	0.343554	0.162242	0.150509	#VALUE!	0.22354	0.181058	0.169815	0.215881
			31	0.107127	0.249141	0.185922	0.262147	0.351834	0.277916	0.284036	0.342598	0.219991	0.443698	0.373363	0.170775	0.163294	#VALUE!	0.240071	0.188978	0.174663	0.239065
			32	0.121	0.242694	0.209246	0.28217	0.39041	0.277574	0.291445	0.383722	0.238258	0.449646	0.384826	0.170323	0.165483	#VALUE!	0.245921	0.197773	0.182596	0.243482
			33	0.120705	0.265129	0.204197	0.288825	0.372875	0.298803	0.286215	0.395368	0.251055	0.432106	0.421997	0.192208	0.153129	#VALUE!	0.257118	0.198905	0.178758	0.245762
			34	0.123558	0.272203	0.208886	0.284269	0.384003	0.292237	0.305632	0.41152	0.245186	0.427958	0.395425	0.188012	0.170986	#VALUE!	0.260019	0.194729	0.18952	0.268634
			35	0.124749	0.276348	0.215012	0.287048	0.385416	0.316244	0.300948	0.408541	0.252605	0.442262	0.414947	0.204162	0.172521	#VALUE!	0.262448	0.2058	0.183356	0.248692
			36	0.129516	0.273613	0.2195	0.303607	0.376214	0.31432	0.314164	0.42733	0.256274	0.47127	0.43322	0.209031	0.187539	#VALUE!	0.268134	0.208577	0.201537	0.272018
			37	0.133962	0.299136	0.233738	0.336867	0.406772	0.324607	0.337283	0.433336	0.261155	0.438971	0.456999	0.227479	0.166857	#VALUE!	0.281108	0.204316	0.203256	0.267525
			38	0.13786	0.291473	0.244669	0.317629	0.421437	0.346102	0.329563	0.439734	0.27409	0.460141	0.49087	0.217076	0.184875	#VALUE!	0.29045	0.223209	0.208213	0.305722
			39	0.135811	0.305053	0.248753	0.334372	0.402185	0.357255	0.340164	0.447144	0.266972	0.441167	0.455997	0.236824	0.187503	#VALUE!	0.291207	0.217823	0.216224	0.300991
			40	0.140501	0.293972	0.247245	0.331163	0.418701	0.341749	0.347568	0.473818	0.272133	0.455447	0.471587	0.24947	0.181507	#VALUE!	0.295684	0.234242	0.213079	0.30659
			41	0.151382	0.31642	0.274977	0.339905	0.441653	0.365886	0.336802	0.476759	0.284996	0.420405	0.462287	0.23997	0.195207	#VALUE!	0.287411	0.243612	0.21943	0.317042
			42	0.160005	0.299226	0.286407	0.33158	0.450645	0.390895	0.347034	0.475801	0.272175	0.443509	0.500078	0.260222	0.199689	#VALUE!	0.306588	0.239205	0.222138	0.306637
			43	0.160837	0.343799	0.27841	0.33902	0.470865	0.372257	0.371839	0.483297	0.289599	0.458263	0.481164	0.268224	0.187615	#VALUE!	0.321259	0.245854	0.231352	0.326807
			44	0.159012	0.322969	0.278344	0.358737	0.422148	0.382101	0.351797	0.48683	0.299577	0.430198	0.486294	0.261889	0.193424	#VALUE!	0.324054	0.244203	0.241957	0.322987
			45	0.161052	0.337521	0.288258	0.365736	0.44922	0.391971	0.37105	0.489214	0.309611	0.44873	0.499111	0.265292	0.20169	#VALUE!	0.308801	0.251262	0.239751	0.344467
			46	0.178667	0.326362	0.292032	0.358216	0.463811	0.409056	0.400346	0.492423	0.327143	0.460279	0.477779	0.274011	0.207557	#VALUE!	0.333953	0.260979	0.245688	0.361252
			47	0.158328	0.338882	0.287756	0.372118	0.460066	0.387016	0.361195	0.491221	0.298326	0.463	0.519214	0.276469	0.205912	#VALUE!	0.324742	0.253116	0.240698	0.357542
			48	0.177447	0.332281	0.315739	0.36825	0.500816	0.416002	0.371259	0.536308	0.304404	0.452752	0.506286	0.29809	0.190929	#VALUE!	0.313009	0.266756	0.259069	0.330032
			49	0.183575	0.391639	0.31995	0.371595	0.468976	0.411123	0.391023	0.530371	0.301208	0.462904	0.495894	0.29193	0.216571	#VALUE!	0.337689	0.269508	0.251079	0.361951
			50	0.180029	0.360166	0.302699	0.375519	0.499699	0.42425	0.385434	0.538913	0.319022	0.483223	0.57725	0.298959	0.220313	#VALUE!	0.344716	0.276925	0.25418	0.366807
			51	0.183606	0.354615	0.312466	0.391429	0.4713	0.397404	0.387394	0.546276	0.334097	0.483259	0.558058	0.313057	0.219684	#VALUE!	0.35231	0.278877	0.268186	0.383146
			52	0.184786	0.377265	0.328272	0.372589	0.520105	0.430483	0.427634	0.524012	0.341298	0.474839	0.54847	0.298678	0.221196	#VALUE!	0.353917	0.278901	0.270297	0.37438
			53	0.204492	0.370329	0.335194	0.367341	0.511828	0.443671	0.425104	0.534019	0.327861	0.454018	0.533185	0.308077	0.232481	#VALUE!	0.347354	0.284669	0.280085	0.35129
			54	0.182286	0.37159	0.337093	0.392042	0.541461	0.466478	0.41769	0.557894	0.339876	0.50017	0.566636	0.308664	0.22981	#VALUE!	0.353599	0.274043	0.270353	0.386598
			55	0.195768	0.396947	0.308309	0.399218	0.548378	0.480502	0.429145	0.563048	0.313827	0.473776	0.576589	0.323205	0.232712	#VALUE!	0.366262	0.290276	0.287791	0.387155
			56	0.198342	0.392587	0.328778	0.436615	0.542292	0.495042	0.431857	0.59301	0.341434	0.481986	0.571701	0.322449	0.223617	#VALUE!	0.366641	0.286952	0.2843	0.380741
			57	0.206671	0.404504	0.355107	0.426738	0.533502	0.479919	0.426869	0.548783	0.342013	0.501785	0.556589	0.332775	0.220674	#VALUE!	0.38009	0.301762	0.273234	0.386367
			58	0.212236	0.384169	0.347684	0.412114	0.492372	0.455201	0.440038	0.559057	0.363357	0.462161	0.585601	0.348162	0.230122	#VALUE!	0.381346	0.294804	0.292196	0.372008
			59	0.200073	0.389575	0.362253	0.413552	0.504521	0.490326	0.434121	0.568535	0.346023	0.491916	0.577546	0.33749	0.236038	#VALUE!	0.3706	0.293826	0.297484	0.399533
			60	0.208095	0.406677	0.349453	0.406821	0.522733	0.487223	0.439622	0.589308	0.338888	0.474664	0.574031	0.338284	0.238941	#VALUE!	0.391201	0.292981	0.293998	0.384489
			61	0.219139	0.396339	0.353874	0.443571	0.511319	0.483583	0.444495	0.57729	0.352354	0.472955	0.60229	0.33032	0.245742	#VALUE!	0.395981	0.310732	0.314113	0.425981
			62	0.210267	0.418274	0.371679	0.421299	0.558003	0.488833	0.469681	0.621899	0.338566	0.473683	0.608206	0.367554	0.231843	#VALUE!	0.388751	0.301001	0.297731	0.40164
			63	0.229423	0.415804	0.363174	0.415121	0.548141	0.472434	0.48237	0.598336	0.337478	0.488264	0.623868	0.351584	0.248832	#VALUE!	0.379427	0.322876	0.310013	0.423733
			64	0.21107	0.386318	0.34702	0.432773	0.574161	0.488735	0.471491	0.621832	0.369747	0.508933	0.631749	0.364844	0.244295	#VALUE!	0.388047	0.316155	0.311461	0.421637
			65	0.212046	0.3951	0.332739	0.425425	0.546415	0.486547	0.487542	0.627616	0.384204	0.504037	0.597607	0.344051	0.237588	#VALUE!	0.384698	0.319109	0.312406	0.431754
			66	0.210674	0.436845	0.399555	0.457964	0.539778	0.467647	0.451418	0.58905	0.3688	0.474135	0.617718	0.372414	0.245854	#VALUE!	0.403711	0.333492	0.328354	0.422112
			67	0.21923	0.448999	0.379664	0.443344	0.533384	0.517423	0.462707	0.627785	0.371237	0.493892	0.587302	0.38323	0.244517	#VALUE!	0.403974	0.337012	0.310664	0.425596
			68	0.227117	0.423987	0.389484	0.431469	0.596956	0.487617	0.462555	0.63648	0.379158	0.477882	0.607122	0.374887	0.259801	#VALUE!	0.407316	0.345036	0.342706	0.452388
			69	0.218482	0.444659	0.361754	0.425912	0.553163	0.499285	0.46379	0.601906	0.353445	0.485594	0.600099	0.365523	0.249608	#VALUE!	0.417593	0.322077	0.326008	0.472017
			70	0.2307	0.442341	0.373343	0.45924	0.549852	0.50946	0.459161	0.633058	0.367132	0.454928	0.612279	0.37155	0.261744	#VALUE!	0.397634	0.342911	0.327887	0.413711
			71	0.233968	0.431183	0.394882	0.469945	0.558675	0.519987	0.456739	0.645382	0.398486	0.458367	0.608436	0.39458	0.255864	#VALUE!	0.42894	0.365399	0.340675	0.448933
			72	0.233294	0.455029	0.414254	0.484752	0.60529	0.497119	0.500478	0.638793	0.398335	0.496842	0.656182	0.391888	0.246625	#VALUE!	0.411826	0.339188	0.33517	0.426613
			73	0.243906	0.460015	0.432081	0.460136	0.587478	0.539394	0.472787	0.635472	0.396069	0.493485	0.673343	0.394084	0.23753	#VALUE!	0.419407	0.361272	0.329565	0.450583
			74	0.231502	0.463348	0.410256	0.449647	0.592324	0.530112	0.471221	0.655904	0.385122	0.505096	0.620889	0.393818	0.243773	#VALUE!	0.429391	0.359919	0.363001	0.444179
			75	0.24162	0.411532	0.402417	0.472864	0.557108	0.499547	0.473312	0.648498	0.399377	0.476227	0.673453	0.391416	0.256926	#VALUE!	0.445113	0.373509	0.347827	0.452476
			76	0.234078	0.432472	0.406372	0.450058	0.566265	0.522137	0.484193	0.63883	0.386468	0.499982	0.633244	0.409527	0.259687	#VALUE!	0.435172	0.340877	0.34805	0.442607
			77	0.242515	0.43343	0.415766	0.504288	0.61628	0.534367	0.494823	0.663357	0.404274	0.507189	0.642315	0.393508	0.264135	#VALUE!	0.425699	0.364369	0.370023	0.453687
			78	0.253195	0.458182	0.392253	0.464554	0.607304	0.491743	0.498622	0.676184	0.376071	0.496197	0.665012	0.408326	0.257935	#VALUE!	0.435547	0.344113	0.357461	0.476886
			79	0.25147	0.449874	0.424434	0.455738	0.602178	0.500423	0.515333	0.654112	0.416448	0.468895	0.640154	0.39717	0.269076	#VALUE!	0.445494	0.354239	0.358156	0.492163
			80	0.242071	0.438617	0.42157	0.465863	0.582272	0.539412	0.508665	0.675641	0.38545	0.48741	0.632095	0.395748	0.270589	#VALUE!	0.459726	0.365114	0.371908	0.467786
			81	0.239125	0.499542	0.408194	0.501883	0.606804	0.537335	0.518676	0.645158	0.412232	0.475108	0.672118	0.411131	0.272182	#VALUE!	0.45348	0.374436	0.36627	0.438835
			82	0.252112	0.475156	0.41627	0.481411	0.616665	0.550242	0.509639	0.673071	0.41111	0.501414	0.668786	0.42257	0.283908	#VALUE!	0.452755	0.388816	0.360597	0.492472
			83	0.254991	0.502785	0.421919	0.498723	0.598855	0.534075	0.546641	0.656844	0.412541	0.505815	0.669743	0.413289	0.273818	#VALUE!	0.461372	0.395651	0.358966	0.458491
			84	0.265211	0.49305	0.453126	0.485022	0.594765	0.556633	0.544806	0.650547	0.389046	0.476224	0.697277	0.418996	0.276417	#VALUE!	0.460096	0.372913	0.376064	0.489151
			85	0.269051	0.494859	0.417088	0.490615	0.606046	0.53354	0.492535	0.664065	0.385869	0.474204	0.668134	0.411409	0.260487	#VALUE!	0.458746	0.376812	0.376793	0.462792
			86	0.268826	0.507229	0.415481	0.466523	0.616075	0.570259	0.524175	0.623194	0.394177	0.515925	0.657509	0.434037	0.282631	#VALUE!	0.4466	0.390965	0.382096	0.466566
			87	0.264781	0.504436	0.440374	0.501326	0.568224	0.548499	0.55237	0.688149	0.420567	0.503904	0.655748	0.451845	0.285174	#VALUE!	0.465718	0.401577	0.396418	0.475975
			88	0.259032	0.472028	0.432255	0.49568	0.594256	0.579778	0.536864	0.657697	0.414474	0.473517	0.674664	0.424387	0.272056	#VALUE!	0.481634	0.402275	0.38146	0.51141
			89	0.261237	0.477456	0.457933	0.50722	0.606983	0.56163	0.53086	0.656853	0.438836	0.47775	0.690122	0.431898	0.289329	#VALUE!	0.457819	0.391245	0.383606	0.491645
			90	0.273401	0.48357	0.433855	0.514007	0.616602	0.53974	0.548242	0.661423	0.404367	0.500918	0.68036	0.434852	0.295657	#VALUE!	0.465425	0.382135	0.398346	0.488033
			91	0.276793	0.462315	0.423044	0.484495	0.626009	0.548595	0.539458	0.69455	0.426416	0.487698	0.661422	0.431773	0.28258	#VALUE!	0.486964	0.396256	0.394239	0.49057
			92	0.277819	0.463219	0.457639	0.507714	0.596962	0.565712	0.558222	0.675895	0.420333	0.501853	0.664416	0.439211	0.295346	#VALUE!	0.478343	0.412755	0.395898	0.455233
			93	0.264049	0.485659	0.449941	0.522936	0.6525	0.563651	0.587094	0.696224	0.386295	0.494674	0.692175	0.465495	0.286174	#VALUE!	0.48777	0.415024	0.396588	0.493014
			94	0.276294	0.514571	0.477707	0.535526	0.617209	0.563315	0.550869	0.68333	0.42535	0.493302	0.687932	0.462358	0.275508	#VALUE!	0.465246	0.40286	0.405973	0.518874
			95	0.269448	0.485115	0.450941	0.492303	0.594471	0.563381	0.539122	0.66901	0.427984	0.529243	0.706189	0.452185	0.302789	#VALUE!	0.496253	0.420373	0.420801	0.510035
			96	0.273024	0.471793	0.42956	0.511998	0.631678	0.564223	0.554086	0.669656	0.426248	0.483679	0.704233	0.449049	0.302442	#VALUE!	0.483183	0.41057	0.407082	0.517136
			97	0.294903	0.461005	0.44936	0.50037	0.634941	0.583311	0.576368	0.702159	0.420044	0.519798	0.699839	0.433535	0.292022	#VALUE!	0.481554	0.394374	0.414011	0.515938
			98	0.272824	0.504979	0.441531	0.488808	0.603889	0.586336	0.579522	0.711969	0.453799	0.509429	0.636759	0.477998	0.271061	#VALUE!	0.490858	0.403098	0.425886	0.501755
			99	0.277617	0.502724	0.436055	0.49422	0.641407	0.557149	0.584098	0.689469	0.434028	0.54177	0.657281	0.443613	0.294364	#VALUE!	0.495067	0.413197	0.427791	0.470344
			100	0.280212	0.47249	0.460674	0.534547	0.63341	0.583508	0.605846	0.675928	0.448276	0.512504	0.679427	0.421601	0.305777	#VALUE!	0.504059	0.419993	0.427525	0.515063
			101	0.290029	0.501345	0.476962	0.495424	0.620382	0.551739	0.596586	0.685059	0.428189	0.518457	0.687948	0.454496	0.290651	#VALUE!	0.502557	0.420312	0.419314	0.485809
			102	0.289527	0.480374	0.457636	0.500083	0.64105	0.587415	0.576686	0.715958	0.462271	0.509865	0.686107	0.476771	0.29578	#VALUE!	0.499784	0.438538	0.430986	0.511337
			103	0.297936	0.482524	0.488617	0.484614	0.61185	0.569434	0.606637	0.677787	0.450063	0.502578	0.689461	0.449653	0.319979	#VALUE!	0.490793	0.425561	0.421314	0.517317
			104	0.287615	0.492538	0.450796	0.525079	0.628935	0.604628	0.564977	0.708435	0.436292	0.503671	0.722174	0.469521	0.30693	#VALUE!	0.499702	0.449954	0.429148	0.497599
			105	0.285207	0.499246	0.439014	0.487276	0.626785	0.581306	0.607136	0.695246	0.439157	0.529624	0.694802	0.452207	0.309604	#VALUE!	0.495188	0.43593	0.431372	0.513019
			106	0.297566	0.49058	0.470265	0.514805	0.688397	0.582796	0.578396	0.691407	0.428904	0.561255	0.686217	0.468482	0.31677	#VALUE!	0.505597	0.430615	0.416881	0.533452
			107	0.313755	0.530283	0.461514	0.508416	0.657271	0.555685	0.580591	0.711552	0.451394	0.517217	0.687565	0.482844	0.291841	#VALUE!	0.517367	0.459265	0.436737	0.544808
			108	0.317516	0.479202	0.468519	0.538337	0.666355	0.55566	0.569207	0.708012	0.448792	0.533486	0.708155	0.470826	0.313277	#VALUE!	0.52038	0.440903	0.441377	0.509087
			109	0.302261	0.536154	0.479334	0.536341	0.601059	0.591975	0.605022	0.706479	0.436343	0.501026	0.674163	0.478741	0.298613	#VALUE!	0.524217	0.44771	0.444364	0.524608
			110	0.311201	0.521685	0.497833	0.546731	0.617926	0.598979	0.557161	0.678093	0.476735	0.518624	0.669882	0.490349	0.325841	#VALUE!	0.500997	0.44043	0.445344	0.53381
			111	0.30382	0.493737	0.452196	0.530019	0.635434	0.625987	0.593401	0.737495	0.449021	0.501036	0.695806	0.446887	0.298877	#VALUE!	0.515833	0.443083	0.456983	0.549107
			112	0.314087	0.491343	0.481137	0.514128	0.659038	0.607428	0.633915	0.756872	0.433836	0.514427	0.671302	0.457888	0.303627	#VALUE!	0.495136	0.451519	0.433982	0.582615
			113	0.308005	0.491971	0.515429	0.523113	0.666841	0.594349	0.608443	0.713095	0.46997	0.521538	0.689894	0.486638	0.300567	#VALUE!	0.499121	0.454839	0.445746	0.523529
			114	0.290648	0.518481	0.473036	0.541649	0.639841	0.569601	0.594328	0.692081	0.472587	0.519467	0.698855	0.478374	0.303056	#VALUE!	0.508111	0.450285	0.445041	0.500421
			115	0.31444	0.510876	0.483387	0.538323	0.641423	0.58889	0.602418	0.712019	0.450228	0.528717	0.689556	0.511737	0.299375	#VALUE!	0.521069	0.451231	0.463537	0.547703
			116	0.300142	0.496692	0.493299	0.518955	0.656734	0.596013	0.60425	0.751808	0.463948	0.549231	0.717075	0.471157	0.311434	#VALUE!	0.518188	0.436836	0.457687	0.526014
			117	0.317863	0.522758	0.494365	0.544771	0.641197	0.599414	0.570089	0.711285	0.435109	0.516859	0.706337	0.472278	0.305597	#VALUE!	0.538649	0.439461	0.465723	0.554155
			118	0.313529	0.491613	0.470465	0.530204	0.628741	0.61058	0.589999	0.722571	0.480997	0.525512	0.704903	0.495695	0.296027	#VALUE!	0.51971	0.451804	0.473804	0.545315
			119	0.316243	0.492729	0.508584	0.541136	0.667721	0.578171	0.593886	0.729053	0.451745	0.523752	0.69227	0.492233	0.355615	#VALUE!	0.523804	0.491487	0.492627	0.544562
			120	0.32751	0.501508	0.489751	0.51851	0.708077	0.606947	0.592089	0.696637	0.465024	0.549872	0.677556	0.481804	0.324156	#VALUE!	0.549123	0.443303	0.462719	0.571012
			121	0.328406	0.499221	0.493184	0.54047	0.649016	0.573831	0.630679	0.756815	0.465523	0.553435	0.706699	0.486077	0.327306	#VALUE!	0.533933	0.465953	0.477497	0.566217
			122	0.320724	0.516771	0.465772	0.550391	0.637476	0.586509	0.593862	0.726519	0.465912	0.537218	0.736715	0.495175	0.296865	#VALUE!	0.540997	0.45633	0.474439	0.568315
			123	0.334337	0.501146	0.50663	0.56317	0.671099	0.613918	0.595537	0.725771	0.467436	0.543346	0.667802	0.518779	0.324839	#VALUE!	0.532006	0.461749	0.483439	0.606223
			124	0.33206	0.507714	0.492354	0.559982	0.653454	0.610775	0.623549	0.694551	0.478497	0.545584	0.731213	0.48908	0.323929	#VALUE!	0.51716	0.449808	0.461572	0.520841
			125	0.339866	0.521027	0.472164	0.545473	0.674505	0.60436	0.604499	0.70552	0.476109	0.537768	0.715199	0.497745	0.30391	#VALUE!	0.54968	0.44516	0.480553	0.545642
			126	0.330092	0.497576	0.496618	0.518759	0.693784	0.6079	0.62792	0.744795	0.499972	0.538484	0.700807	0.507333	0.320019	#VALUE!	0.532025	0.476006	0.492706	0.553097
			127	0.323411	0.501296	0.505731	0.549527	0.675477	0.60167	0.58937	0.769225	0.49516	0.538595	0.704643	0.519302	0.344531	#VALUE!	0.528899	0.484466	0.482196	0.547958
			128	0.330903	0.554587	0.528994	0.546641	0.659538	0.635866	0.628833	0.725939	0.477604	0.520234	0.71478	0.511461	0.318217	#VALUE!	0.549948	0.484962	0.469506	0.537906
			129	0.338499	0.517564	0.489404	0.554917	0.641644	0.593895	0.591967	0.730678	0.463953	0.527463	0.740391	0.508546	0.317969	#VALUE!	0.547501	0.479679	0.496889	0.550035
			130	0.338879	0.502421	0.530212	0.573791	0.648937	0.595655	0.665714	0.732118	0.496986	0.578646	0.685668	0.522674	0.338071	#VALUE!	0.541487	0.467457	0.477337	0.572303
			131	0.341657	0.485512	0.49036	0.521415	0.652696	0.594254	0.599472	0.772435	0.466506	0.543365	0.711278	0.524226	0.342103	#VALUE!	0.551869	0.470358	0.493592	0.583893
			132	0.328501	0.51143	0.48794	0.569955	0.626041	0.591365	0.631051	0.713273	0.466789	0.538655	0.69418	0.533918	0.332599	#VALUE!	0.548082	0.460309	0.486818	0.52281
			133	0.324216	0.505854	0.503683	0.572393	0.623372	0.589491	0.640319	0.718946	0.464126	0.569272	0.721539	0.506901	0.341693	#VALUE!	0.545238	0.46902	0.502206	0.558559
			134	0.365022	0.50158	0.509134	0.570712	0.620511	0.615098	0.625474	0.758646	0.476533	0.521099	0.72212	0.530002	0.33263	#VALUE!	0.570607	0.494371	0.514688	0.553468
			135	0.32282	0.506319	0.510875	0.56233	0.693288	0.611265	0.628109	0.696143	0.466002	0.570738	0.679952	0.508002	0.33248	#VALUE!	0.558729	0.473778	0.494134	0.530131
			136	0.360876	0.53367	0.481257	0.557386	0.640995	0.618796	0.631328	0.716611	0.50332	0.616187	0.726814	0.544799	0.327913	#VALUE!	0.563462	0.471115	0.505666	0.561316
			137	0.35174	0.504707	0.524486	0.55008	0.713479	0.613952	0.641122	0.774405	0.487614	0.563926	0.752099	0.506891	0.337784	#VALUE!	0.553071	0.501469	0.50192	0.595245
			138	0.357188	0.526934	0.532267	0.52067	0.669332	0.605663	0.67028	0.768988	0.479318	0.601782	0.724988	0.518409	0.321615	#VALUE!	0.558797	0.477683	0.517568	0.583722
			139	0.329993	0.534087	0.508046	0.550108	0.695924	0.623487	0.625807	0.75872	0.471372	0.553372	0.738999	0.521699	0.333859	#VALUE!	0.569965	0.501098	0.503054	0.562009
			140	0.348661	0.521395	0.51124	0.553062	0.708325	0.604516	0.603465	0.794311	0.500866	0.593506	0.718597	0.520384	0.350075	#VALUE!	0.566676	0.487647	0.522003	0.589033
			141	0.341517	0.556641	0.481367	0.553277	0.67784	0.575269	0.649388	0.718953	0.480189	0.539062	0.73952	0.546204	0.347272	#VALUE!	0.57126	0.473605	0.523901	0.554681
			142	0.360449	0.515185	0.489278	0.593813	0.652296	0.60188	0.617498	0.777598	0.50785	0.588132	0.710928	0.551883	0.36181	#VALUE!	0.552495	0.488615	0.512905	0.545123
			143	0.347779	0.539837	0.505815	0.569344	0.634888	0.633457	0.646076	0.734255	0.455053	0.555034	0.739262	0.519324	0.325541	#VALUE!	0.578592	0.509569	0.52318	0.529138
			144	0.357763	0.499962	0.537136	0.567169	0.631198	0.646504	0.649818	0.724689	0.501394	0.538614	0.718968	0.511136	0.342096	#VALUE!	0.586315	0.519428	0.528731	0.556771
			145	0.354667	0.50059	0.528618	0.575111	0.645434	0.627997	0.655139	0.721918	0.516822	0.594741	0.699314	0.556585	0.356415	#VALUE!	0.591314	0.479645	0.530871	0.591954
			146	0.350302	0.537359	0.548518	0.553134	0.683975	0.646703	0.65617	0.732669	0.505352	0.534637	0.744883	0.557712	0.333052	#VALUE!	0.584639	0.504389	0.516241	0.538709
			147	0.357609	0.537492	0.563839	0.555666	0.680753	0.662223	0.661939	0.725109	0.51415	0.551753	0.732985	0.560987	0.353007	#VALUE!	0.571552	0.518052	0.520369	0.564356
			148	0.349382	0.521583	0.546535	0.562183	0.685149	0.64798	0.647575	0.737324	0.490627	0.552808	0.716601	0.535699	0.338011	#VALUE!	0.60107	0.504123	0.528249	0.614279
			149	0.3651	0.554837	0.519298	0.575688	0.643511	0.630981	0.628728	0.724706	0.495418	0.552872	0.694656	0.577131	0.337849	#VALUE!	0.562973	0.489131	0.528487	0.615574
			150	0.365528	0.557941	0.504074	0.56669	0.693006	0.657213	0.643132	0.7332	0.530948	0.543497	0.717659	0.529311	0.330345	#VALUE!	0.577553	0.475901	0.529514	0.59469
			151	0.362685	0.523345	0.534388	0.573251	0.656558	0.654131	0.653973	0.751257	0.529984	0.527986	0.681103	0.556227	0.333193	#VALUE!	0.574176	0.502014	0.524463	0.541855
			152	0.361057	0.511547	0.533483	0.583215	0.695215	0.648108	0.632669	0.750946	0.509193	0.55609	0.746326	0.542108	0.361261	#VALUE!	0.570527	0.504529	0.519555	0.598347
			153	0.361157	0.532207	0.519678	0.581138	0.646723	0.603848	0.63815	0.746279	0.500885	0.567877	0.683799	0.573872	0.351843	#VALUE!	0.549081	0.493913	0.529097	0.546073
			154	0.369524	0.544023	0.549281	0.579988	0.633254	0.628835	0.642019	0.734324	0.552886	0.580431	0.752281	0.522349	0.344001	#VALUE!	0.603017	0.521775	0.528701	0.570956
			155	0.364495	0.560672	0.506011	0.547516	0.640739	0.632122	0.644581	0.715329	0.498731	0.539085	0.701408	0.563945	0.347267	#VALUE!	0.590277	0.496753	0.536055	0.573264
			156	0.387997	0.548968	0.505742	0.557075	0.697139	0.667715	0.625805	0.731407	0.518655	0.585359	0.739307	0.534056	0.34591	#VALUE!	0.571408	0.524234	0.5321	0.578694
			157	0.380712	0.560239	0.552466	0.562015	0.680456	0.678206	0.674958	0.725863	0.539466	0.556026	0.703164	0.547938	0.341484	#VALUE!	0.597126	0.528053	0.527986	0.592863
			158	0.367882	0.560038	0.513198	0.568154	0.713567	0.642359	0.62492	0.71326	0.507166	0.570329	0.742934	0.564356	0.350759	#VALUE!	0.570877	0.515423	0.553723	0.598826
			159	0.373426	0.562751	0.525042	0.592746	0.651426	0.639463	0.60823	0.719347	0.534868	0.591906	0.73879	0.557537	0.386545	#VALUE!	0.580089	0.494846	0.533058	0.589625
			160	0.384211	0.540491	0.549762	0.567786	0.688797	0.627979	0.615153	0.718353	0.533621	0.549491	0.745349	0.578692	0.342568	#VALUE!	0.584356	0.531365	0.544377	0.609168
			161	0.383522	0.544539	0.521929	0.570601	0.694011	0.64625	0.613299	0.730884	0.528103	0.549565	0.734691	0.575804	0.344047	#VALUE!	0.592069	0.545032	0.532936	0.577223
			162	0.369427	0.565982	0.515388	0.594491	0.698957	0.617091	0.625715	0.733495	0.484766	0.597906	0.749542	0.546492	0.336501	#VALUE!	0.565074	0.497099	0.544845	0.611437
			163	0.373675	0.549625	0.534665	0.585532	0.687982	0.652708	0.64648	0.735253	0.51757	0.593205	0.782367	0.545802	0.358286	#VALUE!	0.580139	0.517433	0.5471	0.617979
			164	0.394999	0.542149	0.536839	0.57025	0.653203	0.64293	0.648305	0.70919	0.530778	0.582157	0.721512	0.592104	0.353836	#VALUE!	0.57394	0.502933	0.539682	0.580905
			165	0.384986	0.521814	0.535127	0.584236	0.646192	0.606732	0.641739	0.749651	0.507782	0.562013	0.720343	0.517633	0.374688	#VALUE!	0.58575	0.523139	0.558252	0.567046
			166	0.376096	0.534527	0.51484	0.5553	0.672712	0.659511	0.630732	0.732137	0.552027	0.539229	0.713149	0.571964	0.33611	#VALUE!	0.608081	0.532262	0.538831	0.55974
			167	0.37809	0.550489	0.521586	0.540214	0.685039	0.676896	0.680579	0.699808	0.532501	0.563958	0.748855	0.568079	0.345937	#VALUE!	0.597969	0.527421	0.55818	0.583182
			168	0.396054	0.555039	0.53339	0.554856	0.682511	0.644743	0.65274	0.732658	0.529519	0.565203	0.758887	0.577238	0.372546	#VALUE!	0.603866	0.525878	0.557313	0.570425
			169	0.377887	0.559434	0.549826	0.561746	0.650052	0.589499	0.605495	0.740939	0.52608	0.583763	0.691717	0.546981	0.373113	#VALUE!	0.595118	0.523971	0.550721	0.58994
			170	0.364575	0.565121	0.563166	0.571904	0.667829	0.635453	0.647962	0.744504	0.484537	0.567806	0.731579	0.584806	0.341516	#VALUE!	0.568212	0.520381	0.576105	0.582235
			171	0.385653	0.577234	0.515267	0.563366	0.689189	0.680484	0.64765	0.743434	0.517387	0.550667	0.737996	0.55776	0.353181	#VALUE!	0.608189	0.526853	0.554551	0.578724
			172	0.374372	0.562009	0.575273	0.598937	0.642467	0.613438	0.625722	0.721502	0.519743	0.579049	0.774128	0.58248	0.341309	#VALUE!	0.60553	0.549962	0.558428	0.59692
			173	0.383391	0.560314	0.551222	0.551891	0.683926	0.669094	0.705743	0.705122	0.521282	0.572815	0.761883	0.544648	0.382489	#VALUE!	0.585969	0.535606	0.57419	0.577519
			174	0.405879	0.584952	0.550718	0.588765	0.663565	0.642505	0.646751	0.719908	0.546128	0.582722	0.729261	0.572046	0.351514	#VALUE!	0.59952	0.513426	0.557728	0.590361
			175	0.379061	0.526078	0.568892	0.59596	0.680579	0.635823	0.666355	0.703062	0.522662	0.577883	0.723372	0.561179	0.379072	#VALUE!	0.580272	0.528002	0.57879	0.61514
			176	0.390951	0.562211	0.52351	0.566965	0.698875	0.653084	0.653555	0.700321	0.530834	0.554996	0.753227	0.55742	0.368224	#VALUE!	0.592399	0.554633	0.56853	0.595463
			177	0.380462	0.543935	0.552945	0.578133	0.673809	0.615969	0.645419	0.728656	0.550108	0.572358	0.73414	0.568431	0.354291	#VALUE!	0.591296	0.539295	0.568318	0.603194
			178	0.375485	0.562553	0.56396	0.624461	0.658993	0.634664	0.67296	0.721228	0.536201	0.596457	0.721279	0.567526	0.368526	#VALUE!	0.607215	0.532694	0.574311	0.584262
			179	0.385424	0.545243	0.544524	0.60577	0.684375	0.665102	0.647516	0.702623	0.532757	0.588685	0.742903	0.575606	0.370928	#VALUE!	0.598178	0.552388	0.57099	0.608734
			180	0.415639	0.54893	0.549276	0.574094	0.718043	0.651073	0.650581	0.715922	0.533852	0.579274	0.775599	0.544594	0.369044	#VALUE!	0.609621	0.515658	0.576413	0.595279
			181	0.400836	0.550869	0.529086	0.562083	0.645904	0.665274	0.669943	0.708376	0.514449	0.55433	0.762101	0.591327	0.383833	#VALUE!	0.606489	0.552571	0.576233	0.58291
			182	0.39675	0.562753	0.545612	0.59231	0.677565	0.638275	0.686385	0.688468	0.532976	0.576018	0.799185	0.564194	0.375509	#VALUE!	0.628802	0.540011	0.549482	0.567376
			183	0.385571	0.567112	0.54637	0.582653	0.67956	0.63481	0.66432	0.707193	0.562983	0.571588	0.720812	0.613782	0.36841	#VALUE!	0.611538	0.523314	0.595378	0.580272
			184	0.381256	0.523365	0.546263	0.555762	0.683154	0.65232	0.670836	0.725336	0.521976	0.567031	0.751217	0.589735	0.374491	#VALUE!	0.588605	0.527101	0.595839	0.583441
			185	0.429929	0.574654	0.538714	0.59709	0.691664	0.678352	0.668702	0.708754	0.541199	0.57413	0.767799	0.605187	0.372918	#VALUE!	0.592532	0.539408	0.588605	0.599336
			186	0.366586	0.58249	0.54728	0.587528	0.703936	0.661621	0.658572	0.728203	0.541849	0.541369	0.748719	0.554955	0.37954	#VALUE!	0.629376	0.548018	0.584487	0.585151
			187	0.392176	0.561356	0.558928	0.603415	0.655537	0.652338	0.613037	0.710439	0.514047	0.588618	0.74773	0.567299	0.371847	#VALUE!	0.595741	0.550844	0.581317	0.638492
			188	0.405446	0.528683	0.533305	0.579212	0.68962	0.652182	0.641098	0.735679	0.540449	0.583844	0.743111	0.565836	0.374469	#VALUE!	0.613001	0.555362	0.586038	0.58492
			189	0.392427	0.557415	0.563087	0.600259	0.701512	0.6545	0.634787	0.703004	0.553816	0.600715	0.752562	0.59634	0.383092	#VALUE!	0.598863	0.57617	0.587873	0.621075
			190	0.40521	0.546581	0.519171	0.565249	0.643137	0.671233	0.671311	0.725525	0.539203	0.550423	0.721522	0.553042	0.374872	#VALUE!	0.618768	0.549974	0.568032	0.577394
			191	0.40486	0.57646	0.53718	0.613038	0.636567	0.647636	0.69148	0.720796	0.554098	0.543524	0.768574	0.586695	0.364224	#VALUE!	0.606573	0.590585	0.583537	0.609937
			192	0.388717	0.55321	0.555356	0.585981	0.65356	0.67481	0.669112	0.72853	0.535138	0.556778	0.756493	0.600272	0.373629	#VALUE!	0.620689	0.586435	0.579972	0.583446
			193	0.412745	0.556758	0.550399	0.562579	0.683834	0.645411	0.671041	0.760973	0.571995	0.575777	0.709076	0.597662	0.369198	#VALUE!	0.610926	0.544091	0.586127	0.591123
			194	0.390641	0.540203	0.532641	0.590586	0.724713	0.643939	0.665775	0.743123	0.541382	0.555593	0.749928	0.562199	0.362974	#VALUE!	0.58569	0.541471	0.61042	0.607858
			195	0.412618	0.557444	0.537692	0.597605	0.698424	0.661679	0.690639	0.722664	0.576764	0.550196	0.761926	0.596	0.383345	#VALUE!	0.60499	0.545872	0.592977	0.621639
			196	0.41637	0.565874	0.530144	0.591636	0.745029	0.670989	0.691898	0.747261	0.547078	0.556763	0.747902	0.583568	0.351816	#VALUE!	0.601315	0.56844	0.601925	0.632181
			197	0.415676	0.564589	0.567208	0.581987	0.725759	0.626484	0.643652	0.737727	0.551323	0.590286	0.792004	0.582323	0.350945	#VALUE!	0.603883	0.564833	0.605754	0.567979
			198	0.401851	0.545443	0.503663	0.57931	0.71364	0.692637	0.652307	0.692283	0.561481	0.589238	0.750869	0.586414	0.372315	#VALUE!	0.626078	0.5821	0.599908	0.618078
			199	0.405307	0.568042	0.519813	0.603134	0.660134	0.682731	0.675978	0.755183	0.574283	0.597048	0.743645	0.606312	0.374642	#VALUE!	0.632696	0.588132	0.56813	0.610468
			200	0.398136	0.537473	0.556653	0.603478	0.720584	0.626064	0.663164	0.717858	0.547959	0.573954	0.757726	0.580969	0.371126	#VALUE!	0.631485	0.570143	0.615136	0.611841
			201	0.398503	0.538104	0.548705	0.578684	0.717127	0.658557	0.693395	0.736323	0.540756	0.56929	0.735809	0.576127	0.385268	#VALUE!	0.615315	0.582622	0.608342	0.600251
			202	0.398524	0.537299	0.530662	0.578337	0.724146	0.610382	0.666787	0.704311	0.53747	0.558733	0.765622	0.598608	0.384291	#VALUE!	0.606112	0.561264	0.616145	0.631333
			203	0.422497	0.549899	0.510147	0.58311	0.700705	0.658346	0.660785	0.728248	0.562438	0.59626	0.763594	0.602188	0.388091	#VALUE!	0.622026	0.585571	0.618971	0.601812
			204	0.409525	0.555825	0.50796	0.607764	0.682025	0.658862	0.670327	0.689309	0.544517	0.567204	0.761993	0.597176	0.373734	#VALUE!	0.597229	0.561351	0.606538	0.628547
			205	0.411275	0.545881	0.543515	0.601165	0.716547	0.659327	0.685295	0.724437	0.551983	0.56788	0.764156	0.589453	0.357161	#VALUE!	0.63067	0.571021	0.615264	0.579788
			206	0.424334	0.56277	0.526123	0.615811	0.724084	0.653238	0.672011	0.723323	0.54819	0.56964	0.735292	0.563082	0.354618	#VALUE!	0.595467	0.59829	0.608278	0.614924
			207	0.421436	0.568214	0.518782	0.610224	0.752678	0.656245	0.689977	0.700831	0.574081	0.580976	0.765615	0.569786	0.34699	#VALUE!	0.614952	0.565476	0.598552	0.59341
			208	0.436123	0.519083	0.559196	0.607422	0.692193	0.595341	0.670655	0.712471	0.523032	0.582892	0.79376	0.56853	0.368807	#VALUE!	0.626245	0.567475	0.60143	0.613199
			209	0.42497	0.531973	0.52817	0.555679	0.722293	0.640995	0.754	0.70586	0.561316	0.582757	0.775884	0.629299	0.37841	#VALUE!	0.6161	0.581003	0.60174	0.552932
			210	0.431345	0.518414	0.52862	0.599205	0.673302	0.659163	0.672301	0.705859	0.564188	0.596587	0.73085	0.567918	0.387304	#VALUE!	0.599453	0.55351	0.605622	0.627537
			211	0.435552	0.556662	0.522195	0.608554	0.700774	0.679012	0.691097	0.75271	0.545391	0.601105	0.760739	0.583227	0.383955	#VALUE!	0.600457	0.582528	0.602559	0.62521
			212	0.396627	0.555799	0.531973	0.581931	0.670268	0.663255	0.703996	0.740984	0.570532	0.574171	0.746287	0.581253	0.390726	#VALUE!	0.638392	0.597585	0.608713	0.617018
			213	0.417419	0.570199	0.532245	0.579884	0.699198	0.629672	0.740309	0.757901	0.562669	0.586996	0.728183	0.608956	0.387343	#VALUE!	0.617159	0.585857	0.62065	0.565105
			214	0.402246	0.534764	0.54335	0.635621	0.718728	0.686473	0.678798	0.727664	0.60577	0.584312	0.705941	0.56355	0.375941	#VALUE!	0.609943	0.560316	0.635392	0.650157
			215	0.420079	0.561235	0.561885	0.599661	0.708032	0.641654	0.70681	0.724168	0.560644	0.640825	0.771791	0.585184	0.355969	#VALUE!	0.629608	0.5677	0.613123	0.653447
			216	0.409688	0.545934	0.508736	0.584738	0.679125	0.652951	0.69288	0.696886	0.559665	0.617199	0.740854	0.619112	0.370227	#VALUE!	0.613178	0.618945	0.618253	0.643984
			217	0.442006	0.551639	0.558209	0.606509	0.692945	0.647593	0.703155	0.771215	0.560425	0.600502	0.759667	0.58133	0.396292	#VALUE!	0.60876	0.601923	0.616915	0.640782
			218	0.423127	0.574899	0.511519	0.607407	0.671348	0.631129	0.726671	0.734315	0.547608	0.601811	0.718011	0.604238	0.366494	#VALUE!	0.632321	0.599429	0.609961	0.59771
			219	0.42263	0.544434	0.551943	0.566494	0.705449	0.626343	0.710297	0.67208	0.580335	0.625775	0.753522	0.590261	0.383473	#VALUE!	0.617869	0.6011	0.603151	0.593388
			220	0.434451	0.533514	0.503808	0.611957	0.669747	0.641493	0.694493	0.723933	0.541445	0.630235	0.725455	0.576838	0.400106	#VALUE!	0.626034	0.577889	0.613527	0.611353
			221	0.431287	0.558092	0.53578	0.603187	0.697413	0.663864	0.671755	0.718451	0.577966	0.614046	0.734737	0.569505	0.385592	#VALUE!	0.627401	0.590817	0.632702	0.5498
			222	0.400596	0.551878	0.571029	0.575973	0.719361	0.649339	0.673173	0.750695	0.565863	0.585282	0.776562	0.567493	0.381322	#VALUE!	0.614717	0.592743	0.608346	0.632634
			223	0.417609	0.522019	0.504997	0.593274	0.751661	0.672432	0.728452	0.706512	0.574989	0.611732	0.747706	0.607447	0.36705	#VALUE!	0.631894	0.570169	0.624818	0.609127
			224	0.407372	0.534846	0.543572	0.565922	0.701218	0.650939	0.675427	0.726559	0.561781	0.599143	0.74591	0.5924	0.369747	#VALUE!	0.618867	0.619066	0.629761	0.645234
			225	0.41953	0.515391	0.567395	0.634753	0.716222	0.655531	0.65164	0.702884	0.56052	0.599862	0.687718	0.59395	0.365528	#VALUE!	0.628375	0.591219	0.619588	0.653197
			226	0.420843	0.542849	0.543414	0.60796	0.706625	0.649621	0.692628	0.706891	0.573799	0.596253	0.75136	0.568214	0.386265	#VALUE!	0.624856	0.597044	0.626853	0.643447
			227	0.42314	0.535351	0.522815	0.557854	0.698679	0.636285	0.69047	0.719208	0.602481	0.603772	0.796679	0.617312	0.390404	#VALUE!	0.636617	0.577656	0.622074	0.562335
			228	0.414184	0.520362	0.559436	0.591891	0.686252	0.706999	0.705692	0.707002	0.543716	0.622835	0.775403	0.580842	0.379668	#VALUE!	0.63305	0.600301	0.638386	0.643736
			229	0.423413	0.555958	0.512644	0.612751	0.701871	0.67248	0.682656	0.746988	0.577392	0.61478	0.767469	0.569756	0.400866	#VALUE!	0.621296	0.573713	0.637309	0.646007
			230	0.433093	0.573125	0.545124	0.594445	0.681594	0.640495	0.688095	0.71635	0.561944	0.619183	0.71117	0.596522	0.37329	#VALUE!	0.633386	0.589749	0.623356	0.587295
			231	0.45756	0.526987	0.53035	0.624078	0.701802	0.672861	0.675242	0.69518	0.563604	0.618027	0.732472	0.599088	0.379681	#VALUE!	0.65858	0.578001	0.621342	0.628964
			232	0.426444	0.575497	0.535764	0.614404	0.701167	0.64647	0.70183	0.747871	0.564354	0.612036	0.761716	0.588109	0.384272	#VALUE!	0.648597	0.602846	0.626503	0.613426
			233	0.424073	0.550569	0.503355	0.582504	0.664886	0.680354	0.712656	0.72249	0.580722	0.65179	0.719509	0.594065	0.380949	#VALUE!	0.668314	0.602422	0.643954	0.581256
			234	0.441336	0.566011	0.54222	0.599639	0.695295	0.682665	0.697008	0.704084	0.559174	0.653209	0.740602	0.541878	0.372089	#VALUE!	0.633352	0.614099	0.644598	0.627243
			235	0.438965	0.506634	0.514599	0.55546	0.652153	0.656795	0.711979	0.708377	0.570164	0.621773	0.723862	0.600638	0.394827	#VALUE!	0.629222	0.592119	0.640124	0.615665
			236	0.414785	0.533027	0.561509	0.614593	0.734875	0.674314	0.655736	0.71657	0.574176	0.623407	0.772	0.597566	0.38909	#VALUE!	0.625904	0.598171	0.638785	0.64974
			237	0.428593	0.537934	0.529166	0.572798	0.658813	0.674597	0.665862	0.724828	0.575812	0.62159	0.765263	0.59415	0.3876	#VALUE!	0.642133	0.595258	0.655638	0.678857
			238	0.405976	0.532945	0.559245	0.568212	0.706397	0.621665	0.657807	0.733181	0.593777	0.624142	0.73284	0.613912	0.38927	#VALUE!	0.636472	0.617063	0.648853	0.638429
			239	0.409236	0.544275	0.530467	0.605013	0.698314	0.661126	0.696972	0.724729	0.59105	0.608294	0.719273	0.610971	0.406547	#VALUE!	0.648457	0.619089	0.612051	0.613918
			240	0.447947	0.563089	0.573324	0.57356	0.762707	0.682664	0.693896	0.712272	0.572462	0.598592	0.75435	0.579613	0.393709	#VALUE!	0.647883	0.590138	0.661219	0.650336
			241	0.449074	0.554264	0.57266	0.604047	0.674448	0.632638	0.663949	0.707621	0.583572	0.594263	0.732365	0.581993	0.406966	#VALUE!	0.635269	0.596388	0.631253	0.643192
			242	0.4237	0.570533	0.534696	0.581927	0.719767	0.648985	0.668576	0.690461	0.554741	0.61455	0.770295	0.601282	0.413305	#VALUE!	0.63635	0.62833	0.64687	0.629955
			243	0.429754	0.539759	0.503254	0.616824	0.674618	0.646866	0.708281	0.702538	0.573543	0.599808	0.752266	0.594298	0.391775	#VALUE!	0.677092	0.60196	0.639737	0.644772
			244	0.430981	0.504999	0.544177	0.624908	0.708249	0.666503	0.69484	0.725352	0.537411	0.615457	0.765729	0.605535	0.387753	#VALUE!	0.634309	0.611634	0.678594	0.625348
			245	0.438582	0.546345	0.54317	0.598409	0.699239	0.649095	0.699688	0.7238	0.548093	0.604094	0.725829	0.584333	0.424271	#VALUE!	0.615823	0.59739	0.647375	0.620695
			246	0.456829	0.535341	0.544194	0.547367	0.698438	0.664874	0.690472	0.719606	0.591255	0.621722	0.753735	0.585859	0.396983	#VALUE!	0.64878	0.604241	0.647564	0.619378
			247	0.410559	0.553024	0.517494	0.623831	0.717917	0.660879	0.678936	0.724979	0.558098	0.595419	0.782609	0.578829	0.397319	#VALUE!	0.635038	0.612955	0.631667	0.668893
			248	0.441099	0.55782	0.521681	0.59756	0.760714	0.627306	0.720233	0.720075	0.558249	0.612255	0.755662	0.598907	0.40038	#VALUE!	0.652815	0.643057	0.650496	0.628817
			249	0.441667	0.548881	0.561566	0.611131	0.715527	0.6612	0.692598	0.737559	0.579906	0.591884	0.719337	0.581049	0.385108	#VALUE!	0.651577	0.626254	0.638832	0.588621
			250	0.420631	0.5626	0.527497	0.588446	0.722191	0.679109	0.700067	0.714942	0.560269	0.63513	0.749842	0.603285	0.392934	#VALUE!	0.663909	0.648716	0.644147	0.630357
			251	0.430852	0.551903	0.530447	0.579967	0.746814	0.683261	0.697316	0.731656	0.608204	0.614475	0.772862	0.602628	0.390623	#VALUE!	0.647391	0.630504	0.661346	0.651046
			252	0.44798	0.555048	0.530249	0.609241	0.742852	0.638647	0.686693	0.740801	0.533636	0.59823	0.803729	0.595911	0.405672	#VALUE!	0.622515	0.623264	0.654898	0.622597
			253	0.442476	0.536422	0.548665	0.608741	0.690447	0.674695	0.692848	0.719357	0.60605	0.613027	0.765649	0.5743	0.411572	#VALUE!	0.609973	0.594958	0.65456	0.6426
			254	0.434732	0.578484	0.554316	0.571144	0.664903	0.656263	0.669974	0.711091	0.609324	0.602855	0.740075	0.587651	0.399356	#VALUE!	0.639941	0.579423	0.649305	0.587716
			255	0.413599	0.562219	0.522809	0.638437	0.727532	0.669008	0.677333	0.717934	0.61255	0.625027	0.72742	0.600508	0.405789	#VALUE!	0.664412	0.620909	0.654838	0.655073
			256	0.421347	0.576857	0.539378	0.586805	0.693994	0.672594	0.695024	0.742987	0.577036	0.642932	0.727114	0.589553	0.398892	#VALUE!	0.673957	0.598698	0.655951	0.632179
			257	0.409989	0.561798	0.547151	0.621284	0.735429	0.667497	0.715415	0.719149	0.58579	0.593118	0.762693	0.612319	0.420242	#VALUE!	0.647804	0.614089	0.664721	0.572817
			258	0.441512	0.551714	0.526156	0.604196	0.742812	0.642078	0.667769	0.723655	0.564897	0.649621	0.759133	0.584706	0.408072	#VALUE!	0.620764	0.61001	0.664572	0.628388
			259	0.420105	0.529976	0.53782	0.606424	0.730111	0.660607	0.678577	0.720414	0.559553	0.611139	0.74639	0.589892	0.397478	#VALUE!	0.686772	0.627544	0.649396	0.627787
			260	0.440612	0.54521	0.511038	0.60154	0.705259	0.673213	0.655823	0.698857	0.565371	0.643082	0.759462	0.584711	0.375486	#VALUE!	0.659743	0.621972	0.658075	0.622606
			261	0.42982	0.50379	0.508963	0.605551	0.724358	0.678216	0.682666	0.703746	0.576829	0.628381	0.736536	0.572576	0.397245	#VALUE!	0.639127	0.582223	0.623437	0.624411
			262	0.453903	0.514184	0.529812	0.585451	0.680671	0.697094	0.653691	0.67593	0.566557	0.648841	0.747223	0.584255	0.411277	#VALUE!	0.62098	0.633373	0.657922	0.617994
			263	0.44246	0.54282	0.555985	0.617783	0.707961	0.665424	0.652614	0.72675	0.589195	0.599015	0.715406	0.579189	0.42593	#VALUE!	0.661824	0.605161	0.662783	0.620896
			264	0.436672	0.529103	0.558869	0.58526	0.699012	0.637922	0.704574	0.743721	0.574563	0.609294	0.745338	0.604371	0.397446	#VALUE!	0.647758	0.616196	0.656523	0.581801
			265	0.448149	0.574034	0.537127	0.608256	0.732506	0.650814	0.682336	0.741049	0.575374	0.643865	0.75101	0.598391	0.410885	#VALUE!	0.655578	0.593221	0.649436	0.622899
			266	0.449006	0.557274	0.541937	0.625023	0.728647	0.689488	0.663602	0.744379	0.582355	0.601961	0.782381	0.582011	0.419324	#VALUE!	0.664627	0.623853	0.670654	0.647722
			267	0.429171	0.511954	0.526172	0.584172	0.710981	0.665801	0.685559	0.70764	0.585218	0.605652	0.746304	0.604333	0.422217	#VALUE!	0.645754	0.614179	0.663989	0.65748
			268	0.439068	0.537291	0.530658	0.615155	0.703813	0.647899	0.678177	0.740697	0.593893	0.616186	0.76818	0.602028	0.403356	#VALUE!	0.626875	0.616234	0.660312	0.643479
			269	0.447571	0.517734	0.544159	0.588494	0.667601	0.717333	0.711447	0.726666	0.590554	0.60614	0.780679	0.604263	0.407869	#VALUE!	0.65122	0.589983	0.646438	0.688296
			270	0.420349	0.512316	0.569426	0.588735	0.727383	0.678119	0.667055	0.697397	0.572516	0.601306	0.747867	0.583735	0.426198	#VALUE!	0.62833	0.640045	0.671186	0.661094
			271	0.450778	0.524845	0.534874	0.614755	0.736076	0.664112	0.688152	0.722653	0.590719	0.633749	0.752742	0.578904	0.399712	#VALUE!	0.660426	0.619989	0.679608	0.661936
			272	0.436692	0.545912	0.522382	0.588048	0.70809	0.688853	0.749208	0.693843	0.527835	0.596755	0.751254	0.585337	0.406123	#VALUE!	0.656105	0.628205	0.663114	0.608076
			273	0.42657	0.534167	0.542888	0.596471	0.738954	0.651607	0.721525	0.745196	0.5732	0.573001	0.76006	0.587841	0.431095	#VALUE!	0.650481	0.617679	0.679495	0.610941
			274	0.428842	0.572139	0.532201	0.602608	0.68675	0.651228	0.697067	0.753957	0.56265	0.607954	0.735981	0.600266	0.416816	#VALUE!	0.649745	0.61481	0.665778	0.656001
			275	0.444869	0.532327	0.536725	0.608439	0.72388	0.652838	0.697418	0.694646	0.581009	0.631243	0.752919	0.586914	0.438902	#VALUE!	0.643472	0.637366	0.661512	0.676391
			276	0.446988	0.510489	0.518428	0.620652	0.721793	0.663336	0.635483	0.747852	0.576712	0.613217	0.702045	0.617882	0.400331	#VALUE!	0.655974	0.633713	0.674827	0.657303
			277	0.456213	0.512969	0.569943	0.587256	0.727035	0.683909	0.676309	0.734689	0.541219	0.583038	0.753187	0.563943	0.422844	#VALUE!	0.670385	0.619149	0.665785	0.663167
			278	0.424521	0.525956	0.532311	0.589707	0.718221	0.644148	0.707778	0.740866	0.550259	0.592483	0.739841	0.63049	0.397018	#VALUE!	0.670464	0.612297	0.677802	0.623562
			279	0.425128	0.518099	0.533291	0.614515	0.72041	0.694457	0.689509	0.733144	0.578054	0.584718	0.770558	0.591877	0.41203	#VALUE!	0.640657	0.611624	0.674835	0.685809
			280	0.421825	0.475185	0.531063	0.618507	0.732958	0.668415	0.675621	0.730727	0.573925	0.587211	0.730748	0.60705	0.414838	#VALUE!	0.656393	0.637494	0.659357	0.642097
			281	0.426945	0.554685	0.526945	0.634108	0.734737	0.674032	0.663456	0.744888	0.614543	0.633377	0.70888	0.605083	0.3712	#VALUE!	0.658662	0.660827	0.688099	0.638777
			282	0.441768	0.531593	0.539446	0.613431	0.741388	0.638763	0.693115	0.690119	0.598935	0.577527	0.758524	0.570509	0.437645	#VALUE!	0.641355	0.623833	0.680703	0.650185
			283	0.429148	0.532546	0.537055	0.591157	0.706819	0.659825	0.671554	0.719811	0.575649	0.593317	0.736318	0.592507	0.435464	#VALUE!	0.651011	0.626648	0.678393	0.655136
			284	0.453262	0.521804	0.521688	0.545703	0.690908	0.628506	0.691146	0.709625	0.582233	0.656702	0.749907	0.580493	0.410405	#VALUE!	0.648662	0.607502	0.679384	0.677626
			285	0.434624	0.518984	0.546698	0.566501	0.731882	0.640015	0.693048	0.727363	0.606617	0.603374	0.744267	0.613171	0.418109	#VALUE!	0.632751	0.617543	0.677757	0.640476
			286	0.432816	0.52182	0.539519	0.614636	0.686193	0.672243	0.722845	0.718353	0.548641	0.622282	0.65732	0.583783	0.412713	#VALUE!	0.676776	0.632192	0.681919	0.656625
			287	0.437663	0.558379	0.554299	0.586773	0.738243	0.6477	0.692401	0.71508	0.53173	0.593821	0.766531	0.621561	0.436831	#VALUE!	0.651626	0.62444	0.668578	0.686687
			288	0.43631	0.527629	0.557638	0.600329	0.678543	0.654016	0.709325	0.7192	0.563631	0.634297	0.736466	0.596745	0.457308	#VALUE!	0.668237	0.623322	0.670221	0.655975
			289	0.454954	0.498163	0.521389	0.591138	0.743471	0.656226	0.691845	0.72092	0.599996	0.609147	0.720523	0.579018	0.422221	#VALUE!	0.663556	0.616506	0.671297	0.617327
			290	0.4439	0.48819	0.561337	0.6373	0.706991	0.658824	0.669532	0.686927	0.577272	0.633199	0.739595	0.593221	0.399972	#VALUE!	0.656211	0.634879	0.672048	0.62877
			291	0.441548	0.508922	0.56873	0.623195	0.713969	0.703245	0.679829	0.7178	0.597413	0.626231	0.691106	0.594068	0.402215	#VALUE!	0.649243	0.620239	0.684748	0.673953
			292	0.421565	0.526899	0.519366	0.630131	0.683685	0.640335	0.693476	0.685803	0.577467	0.601355	0.754997	0.610155	0.409446	#VALUE!	0.671817	0.639994	0.683073	0.651539
			293	0.445278	0.501951	0.571163	0.611569	0.711956	0.658777	0.68448	0.713867	0.557652	0.585115	0.754343	0.628125	0.426252	#VALUE!	0.654414	0.637486	0.694698	0.647745
			294	0.456873	0.501521	0.545614	0.5935	0.699378	0.683728	0.669584	0.70592	0.586488	0.621767	0.757749	0.628533	0.384938	#VALUE!	0.646873	0.639841	0.703068	0.644248
			295	0.453797	0.486899	0.544062	0.619569	0.724836	0.664419	0.672544	0.715518	0.581462	0.650052	0.741682	0.590909	0.398208	#VALUE!	0.637545	0.62449	0.668293	0.660706
			296	0.453108	0.513937	0.521978	0.5939	0.731173	0.629734	0.681644	0.714058	0.562723	0.646181	0.738697	0.640334	0.414876	#VALUE!	0.664493	0.664218	0.666396	0.633211
			297	0.430776	0.501343	0.55007	0.640824	0.725794	0.662127	0.701396	0.716251	0.575223	0.623892	0.75355	0.660192	0.398251	#VALUE!	0.676006	0.654647	0.690352	0.644749
			298	0.46113	0.503868	0.546583	0.619724	0.739405	0.696882	0.653906	0.7169	0.605213	0.713708	0.715006	0.600604	0.407916	#VALUE!	0.675553	0.631667	0.694524	0.658415
			299	0.432138	0.481555	0.509002	0.603532	0.697834	0.657615	0.689077	0.729703	0.579492	0.625301	0.734954	0.605902	0.410994	#VALUE!	0.665811	0.616388	0.690745	0.666388
			300	0.445091	0.539663	0.52937	0.653484	0.686542	0.628666	0.698314	0.694661	0.56098	0.597103	0.748977	0.568705	0.405128	#VALUE!	0.647082	0.656391	0.676474	0.648646
			301	0.420822	0.508422	0.542499	0.626992	0.70599	0.642405	0.715918	0.713842	0.565807	0.604816	0.753362	0.574714	0.406347	#VALUE!	0.625662	0.631598	0.683391	0.662036
			302	0.427561	0.51772	0.566428	0.576254	0.725163	0.651439	0.689148	0.717562	0.598192	0.619523	0.764225	0.571393	0.465577	#VALUE!	0.620265	0.635237	0.679814	0.574404
			303	0.463321	0.488733	0.533291	0.630354	0.768791	0.678587	0.661681	0.683617	0.587628	0.620157	0.734437	0.581179	0.411739	#VALUE!	0.616692	0.665389	0.680192	0.667599
			304	0.438044	0.486355	0.516368	0.604	0.694693	0.683693	0.692841	0.70505	0.598168	0.659048	0.705938	0.606794	0.424043	#VALUE!	0.674358	0.633744	0.672342	0.65384
			305	0.426352	0.524609	0.541508	0.614925	0.711496	0.652694	0.655149	0.721225	0.606065	0.651716	0.742004	0.63476	0.442772	#VALUE!	0.651361	0.648771	0.678523	0.67603
			306	0.46147	0.536064	0.537318	0.61015	0.766746	0.646149	0.683772	0.722421	0.553446	0.654334	0.746472	0.605879	0.421706	#VALUE!	0.647271	0.638371	0.670064	0.63868
			307	0.442584	0.491879	0.559372	0.613961	0.706895	0.64089	0.658125	0.710059	0.598163	0.660808	0.73551	0.616845	0.410766	#VALUE!	0.67258	0.652354	0.695745	0.679198
			308	0.449847	0.519815	0.558484	0.608726	0.735227	0.626066	0.728284	0.741825	0.580128	0.629907	0.724792	0.600569	0.405397	#VALUE!	0.646285	0.647094	0.691416	0.612843
			309	0.401867	0.513186	0.558234	0.614521	0.719585	0.649724	0.671157	0.742514	0.58855	0.636537	0.772712	0.57575	0.419382	#VALUE!	0.664213	0.635511	0.7119	0.702146
			310	0.439892	0.508093	0.547111	0.591108	0.715317	0.618417	0.705136	0.695653	0.586505	0.633048	0.680126	0.591775	0.439253	#VALUE!	0.65945	0.648966	0.684787	0.649716
			311	0.445249	0.534267	0.536485	0.595304	0.741696	0.622056	0.647185	0.728585	0.571527	0.603463	0.742792	0.600106	0.392987	#VALUE!	0.65593	0.649659	0.66905	0.676372
			312	0.448146	0.492722	0.49482	0.642186	0.724299	0.620456	0.675538	0.736046	0.583533	0.630776	0.720994	0.588224	0.414454	#VALUE!	0.638767	0.646707	0.688276	0.629722
			313	0.440445	0.512805	0.498719	0.607417	0.733789	0.635948	0.669698	0.694436	0.581394	0.635773	0.721657	0.625325	0.417387	#VALUE!	0.652679	0.641326	0.69665	0.626267
			314	0.401576	0.474676	0.521419	0.599805	0.745466	0.623495	0.681733	0.71422	0.544171	0.6433	0.694875	0.622195	0.419203	#VALUE!	0.68478	0.634706	0.684425	0.672975
			315	0.435257	0.485669	0.556046	0.61484	0.718779	0.636777	0.69801	0.72838	0.559383	0.645262	0.780888	0.646788	0.448091	#VALUE!	0.654418	0.669874	0.705065	0.648961
			316	0.430504	0.477655	0.500731	0.627311	0.73248	0.610972	0.671232	0.740066	0.605344	0.653466	0.709197	0.615895	0.418217	#VALUE!	0.650184	0.637238	0.689886	0.681093
			317	0.441077	0.49786	0.549692	0.582621	0.69513	0.687091	0.692188	0.716256	0.590113	0.610618	0.706934	0.608348	0.473857	#VALUE!	0.642828	0.648273	0.685168	0.674627
			318	0.430203	0.477475	0.541548	0.631916	0.672359	0.598337	0.67722	0.695111	0.589728	0.643833	0.734136	0.62456	0.44964	#VALUE!	0.673495	0.636072	0.721062	0.693542
			319	0.455059	0.49148	0.500779	0.619533	0.692017	0.627774	0.685843	0.715054	0.610792	0.640813	0.726704	0.618299	0.440535	#VALUE!	0.647462	0.642708	0.685961	0.641821
			320	0.446065	0.478001	0.554018	0.597605	0.69272	0.611368	0.667099	0.685336	0.563339	0.659104	0.739028	0.625309	0.443502	#VALUE!	0.640918	0.653769	0.697056	0.655116
			321	0.43137	0.466477	0.521325	0.623849	0.744188	0.601395	0.705694	0.716231	0.577601	0.689421	0.735089	0.596383	0.440593	#VALUE!	0.673311	0.659129	0.715541	0.707187
			322	0.431814	0.499227	0.527255	0.59566	0.680226	0.628813	0.680721	0.707705	0.596075	0.682041	0.726364	0.600738	0.409164	#VALUE!	0.672668	0.655563	0.690272	0.655567
			323	0.439692	0.483259	0.526187	0.603747	0.668168	0.628203	0.703751	0.697424	0.552012	0.639281	0.700137	0.627477	0.440071	#VALUE!	0.66896	0.646093	0.676102	0.666358
			324	0.449214	0.501985	0.503753	0.610376	0.708747	0.640371	0.672398	0.678366	0.609772	0.656078	0.724879	0.596398	0.436379	#VALUE!	0.630664	0.661162	0.698271	0.676825
			325	0.444857	0.463878	0.535032	0.631033	0.697035	0.623338	0.664677	0.701967	0.558553	0.671904	0.703243	0.614251	0.411947	#VALUE!	0.663161	0.622828	0.683311	0.679601
			326	0.42627	0.464118	0.575535	0.613674	0.718581	0.656032	0.665937	0.718102	0.559877	0.664325	0.704833	0.619467	0.452882	#VALUE!	0.645457	0.621225	0.69797	0.70006
			327	0.420935	0.483666	0.544959	0.632237	0.720925	0.661167	0.659428	0.661563	0.606238	0.697949	0.752034	0.578425	0.433979	#VALUE!	0.642638	0.676313	0.704398	0.668644
			328	0.400523	0.493347	0.525567	0.588958	0.725332	0.620164	0.6774	0.698446	0.624616	0.636625	0.724107	0.63563	0.430355	#VALUE!	0.667281	0.638941	0.696773	0.704452
			329	0.426788	0.494769	0.574851	0.620361	0.691133	0.631282	0.678084	0.725019	0.59161	0.668892	0.708173	0.59512	0.431995	#VALUE!	0.650272	0.637254	0.700436	0.65688
			330	0.423395	0.495685	0.517731	0.609224	0.69652	0.626783	0.681257	0.696925	0.593093	0.665705	0.746247	0.635827	0.413675	#VALUE!	0.659409	0.697492	0.673455	0.70568
			331	0.422248	0.476789	0.531335	0.597305	0.68149	0.645039	0.63639	0.712117	0.59523	0.673111	0.716907	0.632365	0.453942	#VALUE!	0.683707	0.636632	0.697454	0.727933
			332	0.453711	0.482121	0.535136	0.633929	0.626621	0.672931	0.675266	0.702866	0.538149	0.68331	0.703123	0.611165	0.429593	#VALUE!	0.662162	0.698975	0.698735	0.708716
			333	0.445714	0.476241	0.525167	0.669226	0.665199	0.638343	0.699193	0.697531	0.607002	0.709628	0.701973	0.624586	0.450467	#VALUE!	0.637223	0.647846	0.697821	0.682175
			334	0.457886	0.476476	0.586928	0.620475	0.681053	0.637624	0.672242	0.719719	0.567102	0.724735	0.758723	0.61627	0.441575	#VALUE!	0.664413	0.695041	0.731008	0.659657
			335	0.426098	0.463264	0.540844	0.600676	0.705627	0.639842	0.699448	0.710945	0.56616	0.673689	0.73514	0.601607	0.437062	#VALUE!	0.65492	0.634195	0.690855	0.680519
			336	0.433765	0.470884	0.527721	0.616421	0.67814	0.645993	0.687853	0.699975	0.61615	0.684803	0.719745	0.628368	0.442769	#VALUE!	0.674637	0.657	0.703004	0.685975
			337	0.412887	0.464838	0.53654	0.598186	0.690451	0.620857	0.667217	0.691084	0.569432	0.692639	0.731459	0.597891	0.459815	#VALUE!	0.653041	0.638374	0.701183	0.658525
			338	0.438966	0.475645	0.535177	0.666966	0.697811	0.648454	0.696495	0.695711	0.577796	0.692193	0.727015	0.651662	0.460822	#VALUE!	0.683736	0.677861	0.685557	0.671155
			339	0.443215	0.477999	0.553692	0.609175	0.689189	0.648039	0.686758	0.686929	0.587552	0.675605	0.73626	0.620803	0.467224	#VALUE!	0.663785	0.638706	0.702216	0.70712
			340	0.436028	0.446472	0.522529	0.59387	0.692452	0.612328	0.674228	0.705157	0.562255	0.656449	0.672787	0.651114	0.453425	#VALUE!	0.662287	0.652649	0.710123	0.665134
			341	0.437295	0.486672	0.509851	0.630522	0.746706	0.63138	0.699146	0.709246	0.60894	0.701485	0.732438	0.616718	0.442931	#VALUE!	0.66748	0.680937	0.704072	0.647758
			342	0.436492	0.428562	0.506292	0.638005	0.698154	0.631727	0.695844	0.705048	0.582523	0.685559	0.704648	0.624733	0.4373	#VALUE!	0.645529	0.692808	0.708681	0.633755
			343	0.44575	0.444411	0.520028	0.593442	0.675257	0.650464	0.668889	0.729546	0.576411	0.685129	0.688657	0.615571	0.444253	#VALUE!	0.63703	0.641416	0.708239	0.654803
			344	0.428629	0.48142	0.546069	0.673978	0.717633	0.607855	0.64649	0.736254	0.584784	0.670513	0.743728	0.633978	0.453254	#VALUE!	0.649524	0.648466	0.7198	0.731549
			345	0.419915	0.461517	0.542636	0.592161	0.697717	0.654188	0.66474	0.719452	0.575442	0.725195	0.740548	0.602987	0.450316	#VALUE!	0.664974	0.652087	0.674569	0.689552
			346	0.439681	0.498861	0.518382	0.627577	0.699465	0.622843	0.700264	0.709985	0.587078	0.660979	0.690521	0.599836	0.415463	#VALUE!	0.684192	0.703715	0.708497	0.647227
			347	0.430865	0.462421	0.530346	0.615066	0.678187	0.629835	0.655551	0.687769	0.587004	0.656498	0.706924	0.627009	0.432285	#VALUE!	0.68001	0.655622	0.730945	0.655798
			348	0.456031	0.444315	0.557266	0.599618	0.649182	0.623128	0.696708	0.713246	0.530126	0.685637	0.722889	0.615914	0.478085	#VALUE!	0.651868	0.646183	0.718723	0.671207
			349	0.451281	0.440466	0.514135	0.617794	0.676315	0.650212	0.664152	0.68394	0.595167	0.658327	0.705755	0.590208	0.444217	#VALUE!	0.641502	0.691855	0.717927	0.666347
			350	0.47838	0.458765	0.525517	0.618854	0.690745	0.609773	0.669582	0.704651	0.585159	0.682894	0.73485	0.581953	0.453917	#VALUE!	0.652029	0.658321	0.690974	0.698903
			351	0.432187	0.479787	0.525306	0.644683	0.646762	0.644279	0.685819	0.697766	0.602491	0.699152	0.718716	0.56968	0.452416	#VALUE!	0.661596	0.663019	0.715823	0.658989
			352	0.428529	0.4662	0.548676	0.620129	0.675343	0.624168	0.602174	0.683969	0.553254	0.658386	0.718426	0.634217	0.454283	#VALUE!	0.686928	0.693322	0.707031	0.618981
			353	0.453101	0.426105	0.535173	0.621359	0.681285	0.645197	0.66189	0.683371	0.559269	0.673682	0.696224	0.615896	0.44488	#VALUE!	0.661317	0.658381	0.724259	0.630724
			354	0.432691	0.4297	0.515421	0.613361	0.652278	0.638362	0.667797	0.680551	0.567102	0.628445	0.707273	0.669502	0.442221	#VALUE!	0.660482	0.659251	0.713113	0.682244
			355	0.439655	0.466859	0.503986	0.614779	0.667556	0.637472	0.686936	0.692371	0.563816	0.657065	0.699102	0.607433	0.433468	#VALUE!	0.652625	0.672865	0.707264	0.71464
			356	0.464627	0.425259	0.478554	0.619535	0.673762	0.595751	0.665231	0.688496	0.587917	0.652991	0.702948	0.643548	0.440015	#VALUE!	0.650097	0.683117	0.698693	0.717611
			357	0.433613	0.460666	0.558324	0.617247	0.692318	0.648444	0.657141	0.660316	0.569643	0.685393	0.740879	0.594384	0.420471	#VALUE!	0.660088	0.702121	0.728119	0.652629
			358	0.430605	0.429127	0.484686	0.618554	0.697921	0.598654	0.647147	0.696637	0.570948	0.674532	0.711111	0.608341	0.416251	#VALUE!	0.653315	0.691537	0.7189	0.687536
			359	0.430871	0.477906	0.502988	0.586947	0.719365	0.637203	0.634734	0.676386	0.583122	0.691066	0.723946	0.613215	0.442351	#VALUE!	0.618517	0.705849	0.730267	0.670534
			360	0.440068	0.454642	0.525734	0.650773	0.769603	0.590042	0.672256	0.682333	0.572455	0.681002	0.681773	0.618134	0.44408	#VALUE!	0.684219	0.658855	0.711299	0.67782
			361	0.425018	0.432004	0.511728	0.584836	0.687345	0.613359	0.670706	0.666056	0.589529	0.685428	0.702629	0.612609	0.447757	#VALUE!	0.657201	0.67631	0.712915	0.66481
			362	0.440452	0.435451	0.511743	0.62348	0.711135	0.643987	0.66825	0.664577	0.569967	0.669042	0.726862	0.613735	0.444488	#VALUE!	0.642978	0.651797	0.728858	0.68892
			363	0.454752	0.476053	0.521811	0.608833	0.681641	0.623921	0.672986	0.663227	0.569217	0.683394	0.69286	0.640717	0.437548	#VALUE!	0.672628	0.682653	0.712325	0.675491
			364	0.437458	0.437745	0.549199	0.599922	0.737342	0.615401	0.680826	0.696791	0.577618	0.658966	0.711108	0.596041	0.451988	#VALUE!	0.68331	0.669633	0.718741	0.707679
			365	0.445586	0.44827	0.502808	0.628424	0.686885	0.616807	0.673096	0.677125	0.602065	0.694024	0.735571	0.615051	0.45264	#VALUE!	0.65769	0.656629	0.712549	0.668996
			366	0.418484	0.439429	0.515654	0.623761	0.692099	0.635063	0.680029	0.709924	0.580829	0.65528	0.705059	0.614655	0.40557	#VALUE!	0.665635	0.682332	0.711776	0.668895
			367	0.432435	0.461621	0.531106	0.5952	0.662338	0.636702	0.686821	0.683614	0.605627	0.679432	0.72636	0.610547	0.472931	#VALUE!	0.656293	0.676752	0.683983	0.682855
			368	0.433812	0.484041	0.519925	0.622101	0.685311	0.662656	0.665627	0.687835	0.614378	0.68464	0.749019	0.635027	0.458433	#VALUE!	0.653017	0.685172	0.718679	0.639172
			369	0.433074	0.456754	0.526376	0.598688	0.670409	0.671163	0.649344	0.652602	0.579368	0.650757	0.707642	0.608158	0.494757	#VALUE!	0.66687	0.678874	0.728431	0.684837
			370	0.441346	0.4299	0.495169	0.572321	0.644021	0.62769	0.68063	0.682365	0.594952	0.667212	0.706289	0.634333	0.446509	#VALUE!	0.658131	0.669854	0.702681	0.640128
			371	0.436586	0.454008	0.510022	0.58855	0.679443	0.642267	0.673161	0.675691	0.634054	0.701495	0.718306	0.621393	0.428433	#VALUE!	0.650909	0.658355	0.729978	0.653298
			372	0.41996	0.456651	0.547245	0.6159	0.686258	0.604245	0.668505	0.660085	0.581369	0.72723	0.700552	0.637664	0.468286	#VALUE!	0.629896	0.684711	0.71265	0.619659
			373	0.420404	0.471259	0.525141	0.603698	0.648508	0.635469	0.680701	0.667517	0.575026	0.661088	0.719345	0.613508	0.416668	#VALUE!	0.667798	0.66603	0.728604	0.664691
			374	0.421573	0.445019	0.555438	0.627028	0.647258	0.637289	0.688736	0.654632	0.564639	0.687989	0.677959	0.638578	0.449543	#VALUE!	0.653833	0.716223	0.713548	0.666129
			375	0.449805	0.49748	0.527719	0.620678	0.671107	0.626326	0.711346	0.654382	0.592036	0.739575	0.686078	0.610557	0.427957	#VALUE!	0.680181	0.680818	0.718457	0.650027
			376	0.443781	0.452275	0.514317	0.612933	0.679262	0.62805	0.650472	0.656361	0.573217	0.685644	0.754222	0.635983	0.410242	#VALUE!	0.660027	0.680486	0.697039	0.670033
			377	0.432501	0.454247	0.543776	0.602525	0.684445	0.623622	0.633679	0.666805	0.589329	0.678292	0.712566	0.611816	0.438292	#VALUE!	0.696418	0.668577	0.711362	0.644664
			378	0.435713	0.476085	0.532021	0.641871	0.695951	0.610755	0.650881	0.700816	0.570819	0.729504	0.679248	0.611975	0.466179	#VALUE!	0.639052	0.654919	0.715223	0.629202
			379	0.383078	0.47132	0.540545	0.599958	0.672024	0.624419	0.657513	0.650244	0.602567	0.703134	0.721013	0.633787	0.452373	#VALUE!	0.681854	0.684141	0.726806	0.654684
			380	0.450779	0.48189	0.500524	0.628984	0.704448	0.632572	0.634231	0.62347	0.594845	0.697455	0.701309	0.655554	0.438012	#VALUE!	0.691734	0.690758	0.710137	0.626475
			381	0.450037	0.442236	0.519571	0.609094	0.671066	0.621696	0.663604	0.656744	0.57661	0.708244	0.69859	0.620427	0.432181	#VALUE!	0.655412	0.716513	0.737595	0.659916
			382	0.467186	0.449948	0.551967	0.594704	0.726468	0.645895	0.67554	0.693522	0.599624	0.693158	0.711532	0.640546	0.421107	#VALUE!	0.658451	0.671267	0.711177	0.703344
			383	0.426459	0.476519	0.545891	0.621218	0.6786	0.618937	0.676869	0.681075	0.573042	0.741503	0.734053	0.653762	0.442631	#VALUE!	0.670022	0.696682	0.709432	0.637641
			384	0.456215	0.451051	0.544983	0.625351	0.705329	0.62211	0.626172	0.666801	0.568475	0.759091	0.673425	0.641358	0.452199	#VALUE!	0.651352	0.740446	0.730629	0.668927
			385	0.4568	0.472934	0.52737	0.59918	0.670601	0.631156	0.647727	0.699325	0.553205	0.696613	0.696965	0.617762	0.466296	#VALUE!	0.674953	0.683288	0.709875	0.649753
			386	0.435209	0.452931	0.530425	0.5753	0.669976	0.635508	0.65248	0.672706	0.568502	0.735119	0.741836	0.616574	0.446597	#VALUE!	0.649887	0.70572	0.737531	0.665447
			387	0.452662	0.469513	0.535217	0.622089	0.698263	0.629168	0.660685	0.714922	0.563137	0.709161	0.723442	0.636206	0.427565	#VALUE!	0.667316	0.676252	0.736391	0.665566
			388	0.433752	0.466872	0.562373	0.660484	0.696768	0.6413	0.642457	0.692408	0.580856	0.709551	0.720893	0.609769	0.442814	#VALUE!	0.656127	0.698564	0.74731	0.686214
			389	0.402035	0.455743	0.534716	0.627432	0.683826	0.630583	0.657427	0.677095	0.596576	0.694066	0.74432	0.611166	0.448306	#VALUE!	0.638481	0.677978	0.707453	0.673129
			390	0.434559	0.461406	0.547962	0.629156	0.648667	0.634809	0.656616	0.651628	0.591201	0.697482	0.711443	0.613374	0.432988	#VALUE!	0.65371	0.71027	0.74292	0.657264
			391	0.442149	0.436172	0.519632	0.589541	0.653223	0.643505	0.631217	0.641363	0.567628	0.722208	0.736109	0.602547	0.442877	#VALUE!	0.663151	0.669712	0.741817	0.664788
			392	0.438736	0.451865	0.515979	0.594434	0.697011	0.654232	0.638493	0.622176	0.572562	0.752439	0.723573	0.613187	0.428047	#VALUE!	0.667853	0.696407	0.718109	0.667494
			393	0.427194	0.442304	0.507107	0.604221	0.633863	0.605539	0.663197	0.667314	0.559488	0.739088	0.734151	0.594626	0.477114	#VALUE!	0.659736	0.688255	0.729998	0.664817
			394	0.425234	0.451325	0.545467	0.600995	0.688049	0.627395	0.630211	0.634086	0.587275	0.690462	0.70998	0.597495	0.411951	#VALUE!	0.642726	0.698298	0.729866	0.670292
			395	0.425975	0.438901	0.528592	0.609688	0.679049	0.623388	0.657296	0.662173	0.58706	0.738444	0.749703	0.61063	0.437391	#VALUE!	0.672822	0.683716	0.735309	0.689561
			396	0.457684	0.467005	0.528185	0.644566	0.665399	0.634542	0.63513	0.65977	0.603416	0.711243	0.726356	0.60307	0.443303	#VALUE!	0.666939	0.699592	0.72366	0.662275
			397	0.429395	0.468707	0.516438	0.607956	0.66949	0.628978	0.666191	0.669766	0.56236	0.695341	0.705892	0.601148	0.433302	#VALUE!	0.696858	0.69579	0.726267	0.641106
			398	0.420086	0.448371	0.543772	0.616132	0.682623	0.643637	0.682155	0.646728	0.56077	0.690976	0.716475	0.621319	0.45809	#VALUE!	0.630322	0.699306	0.745485	0.667962
			399	0.439441	0.476339	0.518287	0.627743	0.705725	0.625306	0.677096	0.646614	0.560103	0.67757	0.726988	0.611691	0.45221	#VALUE!	0.666013	0.0835356	0.735356	0.630046
			400	0.420708	0.439001	0.500058	0.592129	0.667125	0.642812	0.658285	0.655711	0.531406	0.693867	0.728456	0.585672	0.440891	#VALUE!	0.667795	0.60561	0.731671	0.634103
			401	0.405055	0.42856	0.503973	0.638051	0.669279	0.651957	0.666373	0.663357	0.572338	0.711648	0.679856	0.592907	0.464033	#VALUE!	0.654901	0.635691	0.725797	0.657962
			402	0.405509	0.456044	0.569378	0.605892	0.685298	0.651376	0.626058	0.639122	0.542701	0.675054	0.706627	0.637616	0.465063	#VALUE!	0.664045	0.639106	0.739937	0.663571
			403	0.419312	0.463	0.503003	0.59231	0.666396	0.619234	0.657046	0.688499	0.567781	0.685152	0.750134	0.655254	0.443679	#VALUE!	0.65636	0.661429	0.725282	0.695446
			404	0.429316	0.455663	0.527787	0.569923	0.69581	0.601021	0.65491	0.651934	0.576929	0.678271	0.722991	0.631523	0.436421	#VALUE!	0.663804	0.676174	0.763523	0.707612
			405	0.400404	0.445987	0.524305	0.611046	0.642028	0.613959	0.62431	0.668115	0.544904	0.739055	0.702353	0.61952	0.435987	#VALUE!	0.66339	0.640584	0.733978	0.699173
			406	0.422128	0.434526	0.541866	0.63036	0.677301	0.590236	0.606745	0.65596	0.605257	0.708583	0.719077	0.628164	0.45954	#VALUE!	0.682139	0.640038	0.73984	0.603388
			407	0.429316	0.416359	0.530737	0.596202	0.619888	0.655964	0.676946	0.637017	0.524181	0.693565	0.671755	0.611787	0.459629	#VALUE!	0.641384	0.656384	0.738408	0.630983
			408	0.420235	0.456023	0.524796	0.620392	0.695636	0.628817	0.669053	0.67478	0.574466	0.656523	0.673832	0.616708	0.44637	#VALUE!	0.674328	0.643849	0.711342	0.703813
			409	0.414414	0.479069	0.519645	0.582283	0.658076	0.646641	0.650999	0.645991	0.54847	0.683589	0.747872	0.611856	0.430458	#VALUE!	0.682956	0.662362	0.74306	0.674374
			410	0.429051	0.473485	0.541275	0.628475	0.656981	0.632336	0.669359	0.63059	0.55894	0.71773	0.709205	0.644316	0.423908	#VALUE!	0.646987	0.675995	0.725304	0.681786
			411	0.391013	0.487476	0.506747	0.603802	0.674573	0.645929	0.657935	0.635826	0.564512	0.739587	0.704731	0.648575	0.458993	#VALUE!	0.667676	0.648256	0.737785	0.647
			412	0.423652	0.45555	0.537479	0.621718	0.654998	0.636499	0.638207	0.646288	0.525761	0.70967	0.75304	0.648837	0.460293	#VALUE!	0.665647	0.701142	0.726057	0.63456
			413	0.424487	0.455984	0.552182	0.647575	0.645255	0.60554	0.604872	0.683886	0.545642	0.68125	0.734694	0.652388	0.427426	#VALUE!	0.660221	0.684827	0.737309	0.707891
			414	0.401632	0.450018	0.508763	0.602648	0.647446	0.613435	0.633316	0.675387	0.603438	0.695015	0.679413	0.623189	0.450921	#VALUE!	0.680637	0.680537	0.73615	0.688704
			415	0.429223	0.436943	0.525207	0.628745	0.642065	0.597665	0.649644	0.627582	0.566126	0.694595	0.717317	0.613689	0.458094	#VALUE!	0.669945	0.639504	0.748505	0.645459
			416	0.430655	0.484867	0.525389	0.646917	0.633283	0.582915	0.626748	0.652389	0.559471	0.687493	0.737388	0.639752	0.461669	#VALUE!	0.651127	0.688839	0.742832	0.63589
			417	0.415495	0.453797	0.524565	0.621578	0.667053	0.620719	0.635732	0.694238	0.580644	0.684649	0.730641	0.576589	0.462897	#VALUE!	0.661241	0.661072	0.735444	0.646888
			418	0.427706	0.467326	0.530553	0.595219	0.675132	0.631003	0.634696	0.674619	0.561579	0.712378	0.731081	0.642735	0.450227	#VALUE!	0.663534	0.686018	0.731462	0.707006
			419	0.415598	0.44419	0.522782	0.591459	0.644736	0.622436	0.685147	0.639495	0.581802	0.671116	0.740316	0.59361	0.413867	#VALUE!	0.658829	0.692939	0.739026	0.716652
			420	0.402757	0.422712	0.524473	0.598116	0.637941	0.65074	0.656415	0.667259	0.558606	0.695468	0.720306	0.639522	0.47195	#VALUE!	0.643281	0.687408	0.750112	0.683686

## Sheet: 20220721_Ade_KCl-AB190+p668
Strain:	AB190
plasmid:	Sup35-N-GFP (FWP_668)		Frame (1frame=0.518s)
Condition:	1M KCl for 1h			set 1	set 2	set 3	set 4	set 5	set 6	set 7	set 8	set 9	set 10	set 11	set 12	set 13	set 14	set 15	set 16	set 17 comment: didn't move	set 18	time
		Pre-Bleach	1	27399081	25005188	26556250	27197329	19812000	34643252	21111593	22223577	31419429	20076551	35993660	37356981	18417826	18061639	24354070	23784889	25148627	2.57978e+07	0
			2	26096860	26170435	26012094	25908157	20521975	34802043	22113860	21959365	30992114	19340652	36108712	37367173	18510391	18350990	24559826	23056750	25438069	2.57241e+07	0.518
			3	26292151	25869942	27430542	26328214	19698962	33735278	21387651	21831865	30853243	18743826	35662474	35920010	17933580	18690979	24348558	22770250	25871608	2.54923e+07	1.036
			4	26385616	24527957	26756198	26517271	21050797	34759791	21576872	22146308	32214871	19909362	35812564	37460115	18042812	18190268	24085674	22759667	25407892	2.57414e+07	1.554
			5	26015802	27003449	26068885	25566686	20375747	34672287	21786267	22326394	30338400	19133942	35143814	37326567	18613348	18832691	24647698	22367667	25192373	2.56125e+07	2.072
			6	25883163	26090087	27477562	26959614	19555937	34382435	21818965	22590933	30422900	19373116	35710494	37107654	18765812	18947454	24464512	22656444	25545775	2.57502e+07	2.59
			7	26323198	25598348	26630521	26286557	20862190	35014722	21221151	22938269	30305814	19485551	36469673	37058567	18314522	18893845	24755023	22629139	24920088	2.57475e+07	3.108
			8	26389500	25550130	25970333	26470300	20487557	34362209	21553058	21682952	32152971	19589145	35907038	37057760	17946957	18709979	23987244	23233500	26107578	2.57152e+07	3.626
			9	26078023	26606812	26361625	26072414	20950937	34356122	22401721	21939635	31911729	19981580	35828814	37456952	18213406	18220722	25271791	23247667	25040000	2.58788e+07	4.144
			10	25185186	25998478	25846771	26083500	20417139	34733887	22080163	22182125	31750857	19870522	35943231	36151240	18518768	18643103	24684791	23170417	25998392	2.57211e+07	4.662
			11	24945465	24961870	25710958	26994200	21224190	34775139	22266547	21811231	31850714	19110565	36176455	37779433	18769246	18476732	24656023	22224500	25176735	2.57006e+07	5.18
			12	26589779	25445507	27337875	25999743	20149342	34597757	21575128	22690952	31375029	19194536	35551987	37158750	18864304	18552629	24949058	22668972	25310569	2.57654e+07	5.698
			13	25016535	25614493	25768000	27031300	20706532	34688600	22471233	22157337	31408014	20640449	36371737	37190875	17827478	19150948	24748872	22581222	25027157	2.57883e+07	6.216
			14	26448512	25478377	26791094	26425829	21122911	34886287	21569686	23043183	30393214	19144739	36012494	36854163	18563797	18023134	24086802	22446472	25424725	2.56891e+07	6.734
			15	25654814	25009797	25970062	27035529	20696494	34650000	21095209	22055423	30936471	19086942	35495474	38196038	18086971	18181546	24537314	21829694	25622725	2.55377e+07	7.252
			16	25446465	25935464	26965010	26930586	20484342	35226730	21097779	22582760	31643200	19161638	36118077	36899279	18166957	18628763	24247337	22843250	25017412	2.57291e+07	7.77
			17	25307930	25000739	26540667	25513329	21552823	33550183	21387244	22718423	30729714	19315319	35692077	36801510	18658812	18825979	23687186	22658972	25493118	2.54961e+07	8.288
			18	25359023	25676043	26658688	26012814	21214620	34373704	21825535	22737346	31517529	19056232	35687699	37663663	18006217	18747309	24578791	25147306	25156225	2.58482e+07	8.806
			19	24574698	25780145	26258385	26942314	20646494	34195278	21698140	23176904	31804700	19083449	35444987	36793846	18467710	18381000	24312186	22365167	25225745	2.55971e+07	9.324
			20	24138953	25421855	26585427	27142943	20252392	34669730	20880419	23423788	30484114	19254058	35093859	37577731	18815942	18784639	24303779	23074889	25325078	2.56017e+07	9.842
		Post-Bleach	21	2208035	2452348	1594458	2370714	1459658	3070774	1978523	1723500	2522757	1732304	2326769	2436298	1788507	1093113	1476174	1600028	2252912	2.00511e+06	10.36
			22	2645907	2970087	1706948	2779814	1384494	3250104	2378930	2059692	2628429	2240174	2484840	2664481	1780551	1244619	1720733	2046417	2381441	2.25692e+06	10.878
			23	3180453	3654565	1906938	3112086	1576430	3443365	2560302	2257423	2805200	2515609	2713731	2972106	1997043	1365000	1944570	1981861	2655275	2.50835e+06	11.396
			24	3661919	3947159	2043719	3441057	1595747	3369678	2803698	2386260	2962043	2553652	2789359	3052885	2146058	1444722	2064198	2029000	2575441	2.63921e+06	11.914
			25	3895709	4475406	2131906	3553871	1630532	3495374	3144698	2454971	2920857	2752072	2979212	3087385	2060594	1499175	2100698	2313583	2689098	2.7756e+06	12.432
			26	4227872	4622638	2176146	3941300	1792241	3513330	3121814	2707913	3070014	2798420	3034436	3163462	2126014	1605423	2332244	2661444	2760676	2.92091e+06	12.95
			27	4443802	4847087	2330750	4259314	1629797	3776670	3241965	2820567	3170429	2951029	3103654	3222240	2350855	1676804	2271523	2628306	2926255	3.0383e+06	13.468
			28	4560093	5185667	2411812	4307643	1807772	3668043	3587826	2963577	3330943	2917261	3200224	3387279	2221362	1678072	2627314	2903861	2996882	3.1621e+06	13.986
			29	4916198	5558043	2497271	4140686	1751570	3842896	3579930	2983712	3466914	3182971	3258840	3460577	2289217	1714918	2669151	2961583	3111696	3.25801e+06	14.504
			30	4951256	5657551	2673188	4598014	1907722	3862748	3625093	3048000	3333671	3389406	3288115	3518163	2249420	1702351	2666756	2918500	3277990	3.33341e+06	15.022
			31	4948512	5699986	2744635	4508286	1997228	3876017	3840360	3121279	3441000	3109667	3462301	3601808	2357928	1819969	2621733	3071944	3118853	3.37303e+06	15.54
			32	5111895	6271101	2778646	4992900	1952367	3890365	3917186	3245933	3586071	3477870	3398885	3488644	2431638	1858536	2747372	3404333	3258206	3.51835e+06	16.058
			33	5595977	6362942	2777146	5093500	2020696	4150052	3827930	3205856	3670700	3446014	3462564	3603442	2309449	1812144	2897465	3583611	3278373	3.59399e+06	16.576
			34	5370791	6506319	2966875	5093757	1906418	4007278	4125477	3316096	3726014	3476319	3463282	3798827	2512000	1881021	3024000	3732417	3301657	3.65933e+06	17.094
			35	5646919	6807464	2942229	5160743	2098076	3964035	3961070	3498260	3897500	3518101	3387897	3777000	2359449	1939680	3045535	3747000	3344569	3.7115e+06	17.612
			36	5455384	6833319	3140052	5728900	2138481	4116322	4415198	3507904	3759214	3687174	3531679	3815885	2271362	1981412	3079558	3647083	3373324	3.79307e+06	18.13
			37	5845349	6848696	3171042	5344286	2215354	4252252	4126407	3512260	3884529	3810188	3713154	3822731	2535246	1889753	3136128	4021806	3477775	3.85923e+06	18.648
			38	6214314	7284362	3112177	5627071	2254582	4120861	4291349	3651288	4006714	3649855	3742013	3979038	2410870	2009876	3189872	3805500	3427980	3.9281e+06	19.166
			39	6225384	7011435	3322917	5729657	2273139	4263374	4402837	3468827	3722114	3872580	3784865	4029952	2526812	2185495	3228919	4162111	3521657	3.98424e+06	19.684
			40	6098640	7485609	3442312	5785443	2291658	4239157	4402523	3773981	3880471	3985348	3689160	3933067	2634188	2008887	3282860	4066972	3457020	4.0269e+06	20.202
			41	6334628	7748899	3417365	6043571	2232228	4195896	4644174	3453779	3841029	3843319	3675910	3999692	2702899	2016948	3257837	4558083	3601196	4.0922e+06	20.72
			42	6548163	7841203	3393104	5981600	2465076	4175939	4460453	3659798	4143757	3852406	3876583	4079933	2623217	2149979	3337709	4698444	3623412	4.17122e+06	21.238
			43	6569512	8005449	3660073	5866143	2306696	4306252	4856733	3580087	4112743	3974029	3806769	3939817	2622391	2188711	3346919	4459222	3713422	4.195e+06	21.756
			44	6923733	8207261	3453219	5751886	2312329	4321591	4911570	3693433	3938129	4309304	3840994	4206913	2774768	2092124	3442907	4812611	3736392	4.27819e+06	22.274
			45	6547512	8491623	3666000	6008757	2555089	4244035	4885465	3788298	4097243	4464478	3908981	4097615	2639609	2193392	3423628	4782444	3812333	4.32979e+06	22.792
			46	6514849	7915420	3661010	5821943	2493456	4243035	4943326	3838202	4359057	4180406	3822833	4324433	2572464	2162443	3471221	4726389	3765265	4.28328e+06	23.31
			47	6385360	8098174	3732083	6182686	2457684	4332226	5130895	3838779	4098114	4066043	3858545	4253067	2796841	2210608	3637826	4901444	3739078	4.33644e+06	23.828
			48	6719942	8275420	3737177	6250886	2544873	4268870	5173279	3813510	4523971	4541609	4052429	4216692	2794594	2293278	3524174	4942222	3865265	4443423	24.346
			49	7073337	8396319	3891323	6670529	2552747	4253104	5111523	3830913	4396829	4494957	3916577	4242356	2541797	2360031	3649070	5095750	3783225	4.48591e+06	24.864
			50	6962895	8596942	3677490	6406714	2536380	4226357	5082709	3979240	4305986	4525928	3843205	4396452	2708246	2419072	3618047	4932306	3813088	4.47242e+06	25.382
			51	7378977	8704145	3964354	6404129	2604215	4383157	5416140	4201625	4379100	4478594	4112051	4561510	2681507	2305835	3499395	5272139	3805745	4.59721e+06	25.9
			52	7188140	8843899	3911365	6605914	2591304	4458904	5261814	3958510	4408900	4612812	3909391	4429942	2814623	2305505	3745674	5457389	3853392	4.60926e+06	26.418
			53	7096523	8943377	3954198	6950700	2687000	4269974	5323000	4118894	4517814	4541812	4022481	4458750	2888058	2333186	3889744	5393333	3983814	4.66898e+06	26.936
			54	7284163	8943319	4084562	6907086	2625013	4296165	5580733	4052260	4364343	4491174	4047058	4616096	2771623	2501948	3696221	5449417	4214147	4.70149e+06	27.454
			55	7374337	8842145	3904604	7015571	2727278	4173661	5622663	4094471	4499014	4294478	4061006	4673731	2828130	2474763	3612581	5346417	4012098	4.67982e+06	27.972
			56	7564953	9235188	4273708	6802014	2638101	4483565	5481523	4080288	4627443	4679435	4085006	4707548	2715420	2536959	3776360	5612556	3972980	4.78077e+06	28.49
			57	7313919	9525841	3957406	6779057	2795278	4478183	5505279	4132683	4543671	4766391	4250032	4338558	2846261	2484433	3730826	5591083	4199980	4.77876e+06	29.008
			58	7827919	9635826	4170656	6708914	2743456	4659235	5649023	4252481	4683700	4638174	4116449	4624942	2878116	2436918	3980326	5544139	4056294	4.85921e+06	29.526
			59	7832884	9773159	4296260	7192857	2736430	4598357	6112686	4217163	4650886	4837609	4190301	4486317	2790000	2557670	3919128	5898972	4174343	4956766	30.044
			60	8016140	9511681	4149583	7244429	2663494	4304565	5954140	4317808	4952814	4991478	4057353	4677625	2978116	2502660	3862105	5665000	4100304	4.93819e+06	30.562
			61	8100872	9931159	4261615	7107300	2771861	4659957	5966512	4222221	4877486	5137986	4288679	4794529	2857188	2577103	3878198	5736139	4180686	5.02056e+06	31.08
			62	7806709	9731884	4347833	7447686	2882291	4526739	6001814	4422327	4674843	4553899	4254346	4847894	2911580	2620505	3896558	6262028	3969510	5.00932e+06	31.598
			63	8452721	9828913	4538469	7166729	2622380	4576817	5743093	4521423	4708357	4894754	4307481	4689077	3051261	2653309	3943744	6285583	4112196	5.06449e+06	32.116
			64	8106895	9840116	4374167	7190043	2891582	4617443	6143105	4511115	4787743	5032580	4337468	4880077	2842406	2625845	4052860	5725306	4218529	5.06925e+06	32.634
			65	8052360	9904464	4730375	7515071	2692620	4574496	6086988	4498558	4863214	5294000	4393372	4721096	2860087	2652649	3990000	6057583	4134657	5.11892e+06	33.152
			66	8559267	10273188	4388271	7568557	2875975	4668513	6183744	4540365	4863743	5446754	4289660	4838423	3080667	2687278	3991884	5962194	4212539	5.20182e+06	33.67
			67	8353872	9952493	4616979	7369900	2968266	4688557	6297535	4516654	5038286	5127667	4276596	5004413	2910638	2736237	3994686	5874889	4446039	5.18669e+06	34.188
			68	8594779	10280536	4459792	7643500	2822519	4589226	5980349	4521087	4771971	5341464	4441186	4783529	2998130	2798629	4018907	6617944	4418863	5.24014e+06	34.706
			69	8469814	10519261	4664198	7495443	2800987	4651157	6039186	4572163	4984657	5056304	4413346	5007702	3017681	2788381	4153721	6601806	4278235	5.26553e+06	35.224
			70	8452047	10397754	4583354	7567429	2808987	4561565	6290395	4685221	4931543	5565464	4237282	4930250	3052130	2649392	4175140	6459389	4307324	5.2738e+06	35.742
			71	8167326	10723884	4701646	7481757	3044266	4534539	6347907	4407375	4963943	5271029	4408487	4894442	3031652	2900485	4149081	6714361	4340059	5.29896e+06	36.26
			72	8145314	10764826	4729021	7606714	3046253	4635609	6330640	4660471	4910771	5260971	4465474	5043808	3094362	2830443	4088151	6718056	4323010	5332582	36.778
			73	8578593	10351739	4846677	7400357	2896873	4643565	6340977	4692808	4962829	5634449	4481468	4953962	2904087	2775443	4336256	6658667	4385941	5.34381e+06	37.296
			74	8767942	10640667	5025104	7848057	3000266	4530470	6431279	4646567	5322357	5393246	4346641	5107096	3205014	2844423	4188570	6741778	4516490	5.44447e+06	37.814
			75	8833791	10447362	4848938	8019286	3011291	4605096	6687919	4896000	5311814	5712130	4500250	4879779	3189391	2871711	4132209	6868139	4580627	5.49387e+06	38.332
			76	8728116	10730522	4929844	7907714	3074797	4724443	6308070	4704875	5229586	5283072	4474167	5231019	3092203	2887938	4290523	7084278	4455373	5478620	38.85
			77	8694651	11004217	4857865	7840229	2918608	4581104	6729756	4954683	5307100	5492913	4450654	4960433	3125275	2840010	4263628	6652028	4387539	5.47416e+06	39.368
			78	9286465	10754478	4719635	7966957	3098671	4654757	6674012	4806558	5111986	5581913	4583814	5079298	3080029	2992392	4312291	7401111	4475029	5.56349e+06	39.886
			79	8893500	11083652	4867812	7970043	3035582	4674148	6731500	4849577	5330371	5703333	4637269	5152433	3260290	2931639	4230953	7437861	4614912	5.61205e+06	40.404
			80	8994640	10486435	5092062	8015743	3048937	4887122	6757849	4859038	5116986	5625768	4730071	5155106	3112362	3012959	4315395	7075056	4369598	5.56795e+06	40.922
			81	8737895	10916043	5028844	7961071	3129962	4977452	6755384	4695913	5383771	5691652	4742288	5251317	3157971	2816186	4495942	7097333	4372676	5.60069e+06	41.44
			82	9077942	11362420	5180208	8174486	3098266	4651739	7014953	5043010	5226686	5996058	4604301	5060433	3147522	2933103	4513012	7062083	4607353	5.69139e+06	41.958
			83	9132105	11053478	5245490	8245657	3203709	4825548	7058581	5007529	5355186	5690928	4719776	5478058	3215348	2863227	4351058	7426944	4603020	5.73386e+06	42.476
			84	9113314	10668188	5183740	8101071	3138000	4740270	6823419	4941750	5323429	5902638	4690667	5176606	3137710	3068732	4425337	6988167	4630402	5.6502e+06	42.994
			85	9456488	10681145	5180708	8251786	3211241	4924817	7073488	5128798	5445271	5796188	4679224	5393933	3173609	3062907	4496070	7930278	4618716	5.79439e+06	43.512
			86	9227814	11941362	5290354	8236000	3010557	4818948	7048372	5032731	5474000	6000087	4645878	5090346	3345188	3037340	4425442	7396639	4602216	5.80137e+06	44.03
			87	9510919	11619681	5204604	8055486	3053544	4715304	6845651	4991971	5491729	5922870	4701974	5176279	3305870	3086990	4571128	7536222	4542775	5.78429e+06	44.548
			88	9826826	10690623	5508688	8408029	3280114	4635983	6946733	4905875	5115943	5943319	4732192	5381529	3281145	3110237	4457814	7684639	4700686	5.80061e+06	45.066
			89	9569337	11267681	5341594	8147786	3188734	4724035	7182523	5032423	5492786	5905377	4606269	5320894	3361754	3118423	4522430	8003000	4789490	5.85733e+06	45.584
			90	10273233	11311391	5309135	8529000	3223949	4821070	7114302	5273250	5592043	6074986	4682468	5326923	3094058	3185237	4494512	7867306	4711039	5.93435e+06	46.102
			91	9484907	11883406	5495521	8372186	3267506	4834426	7042953	5165058	5439600	6048884	4859064	5471327	3438261	3156433	4454128	7791028	4857049	5.94481e+06	46.62
			92	9869640	11159188	5248260	8010671	3192241	4756243	7151430	5219942	5498157	6001493	4772692	5532827	3318609	3136928	4730547	7724139	4683971	5.88276e+06	47.138
			93	10043116	11679362	5638865	8856614	3288063	4939965	7350407	5179058	5323586	5864580	4731301	5425010	3346261	3116330	4635244	7444472	4722265	5.97556e+06	47.656
			94	9920465	11663087	5399719	8511686	3293949	4821687	6998779	5171683	5489343	5965362	4689179	5430923	3488159	3150907	4559965	7788250	4611343	5.9385e+06	48.174
			95	9169105	12205290	5714042	8340600	3361405	4681165	7516791	5208077	5253757	6277377	4733596	5566808	3338203	3164093	4587988	7502556	4725324	5.96154e+06	48.692
			96	9909174	11676696	5541531	8718529	3309165	4863626	7198198	5228913	5825171	6365188	4759808	5397192	3253957	3170320	4758326	8332028	4679863	6.0581e+06	49.21
			97	9470674	11604667	5668708	8954700	3426987	5006835	7634826	5354654	5600957	6148174	4959109	5425942	3280783	3304485	4471093	7737083	4828059	6.05163e+06	49.728
			98	9301860	12115638	5651135	8699414	3313152	4887200	7213302	5446337	5433871	6425507	4959051	5730923	3347072	3181928	4563453	7589806	4928647	6.04637e+06	50.246
			99	9502988	12449159	5752260	8760114	3272101	4806878	7200593	5590577	5775429	6434957	4819263	5705673	3464232	3237598	4735756	7981917	4863147	6.13839e+06	50.764
			100	10022581	12245667	5897156	9143714	3393899	4872957	7136640	5365279	5748871	6320406	4807526	5673250	3484870	3319505	4648581	8146250	4863873	6181825	51.282
			101	10116384	12018710	5786969	8482971	3364013	4954678	7320570	5467279	5555529	6150681	5178026	5647125	3419188	3352567	5002349	8344139	4813216	6.17496e+06	51.8
			102	9879302	12497696	5875719	8610657	3499620	4650548	7117395	5569779	5647071	6837014	4939212	5814798	3545188	3321845	4602140	8089694	4817549	6.19501e+06	52.318
			103	10183058	11988246	5751938	8526386	3508038	4802774	7246221	5614519	5927986	6105333	4873051	5511346	3609565	3378340	4971721	8150639	4865196	6.17732e+06	52.836
			104	10485453	12368362	5987469	9325986	3421759	4714357	7671023	5374673	5989314	6559493	4890365	5747288	3427058	3304072	4749953	8106944	4858471	6.29306e+06	53.354
			105	10036686	12258174	5797375	8823686	3535544	5058826	7930895	5311769	5841986	6559855	4983692	5964135	3552580	3401691	4741744	8233667	4999833	6.29601e+06	53.872
			106	10922000	12145087	5952771	8656057	3394203	4968983	7436430	5759538	5831843	6421696	5080936	5759779	3463899	3370763	4857174	8408028	5085216	6.32438e+06	54.39
			107	10771442	13123232	6075656	8781343	3585063	4777452	7307105	5521404	5902786	6395449	5035724	5865317	3520681	3419753	4772116	8039889	5125657	6.35412e+06	54.908
			108	10371953	12240638	6025885	8809486	3477241	4907565	7491233	5634452	5808671	6724362	5090314	5787298	3583478	3489670	4826302	8950028	5115078	6.37257e+06	55.426
			109	10391058	12228797	6010062	9179143	3366899	4945035	7490977	5638712	5711600	6560464	5105955	5973635	3668609	3375629	4802419	8352389	5126039	6.34867e+06	55.944
			110	10261523	12927406	6029135	8966686	3592570	5028087	7634953	5606327	5965814	6325043	4983577	5774327	3657681	3468402	4883640	8086444	5015098	6.3651e+06	56.462
			111	10468907	12536812	6078375	9174814	3534785	4812261	7482349	5671423	5910257	6253188	5252442	5984702	3574768	3426804	4916814	8411917	4900088	6.37592e+06	56.98
			112	10127151	12654768	6041594	8807600	3387797	5034904	7428279	5521375	6201086	6285116	5072404	5894423	3452130	3326866	4779570	8569472	4916118	6.32357e+06	57.498
			113	10005872	12456449	6259427	9140429	3599911	4961443	7328849	5824558	5890771	6891362	5217551	5958856	3667348	3494495	5022023	8192111	5084451	6.41152e+06	58.016
			114	10152116	12486609	6279396	9020929	3693962	4972826	7472581	5793654	5769514	6678507	4933205	6044471	3396855	3575175	5029535	8761917	5091127	6.42073e+06	58.534
			115	10022419	12528304	6087854	8921871	3678544	4979122	7711419	5756365	6408829	6963725	4940449	5903087	3559159	3373330	4854128	9075889	5176245	6.4671e+06	59.052
			116	10072128	12755768	6106740	8843629	3674544	5163504	7415988	5686529	6093357	6759290	4807814	6046375	3565667	3552299	5252558	8655333	5150559	6.44718e+06	59.57
			117	10225512	12750971	6087427	9366343	3668848	5030896	7579535	5924894	6029386	6772783	4887474	5970423	3660319	3513485	4978256	8519722	5222088	6.48167e+06	60.088
			118	9867279	12119754	6338812	9194271	3692367	5109409	7418802	6088538	6169286	6887493	5126237	6020712	3652304	3603052	5006314	9383611	5246333	6.52497e+06	60.606
			119	10035558	12184710	6378156	8834557	3688316	5298635	7451174	5929500	6158771	7122188	4765590	6053163	3760609	3483464	4972291	8937250	5270353	6.48966e+06	61.124
			120	10073058	12654884	6308302	8757914	3732076	5213861	7546093	5990990	6290600	6587391	4977462	5995731	3684493	3497464	5064535	8932083	5257961	6.50382e+06	61.642
			121	10133709	12289870	6295427	8813114	3855937	5111835	7474884	6020808	6005543	6719493	4882423	6238308	3553232	3453526	5057709	9149500	5370402	6.49563e+06	62.16
			122	10410209	13109667	6434302	9448157	3714519	5090000	7373326	5947125	6363343	6849942	4941192	6249558	3669203	3541701	5092023	8925194	5407471	6.62158e+06	62.678
			123	10568744	13064478	6324562	9393286	4017544	5351522	7852070	6008683	6130971	6698942	5035397	6098548	3730362	3586505	5052198	9132917	5119255	6.65682e+06	63.196
			124	10459128	13044159	6446042	9194714	3790620	5168922	7727326	5821019	6019786	7207072	5022859	6053221	3896812	3640093	5068279	8682306	5288196	6.61944e+06	63.714
			125	10529244	12946971	6310844	8947371	3701038	5234043	7447593	5889212	6127343	6855464	4964942	6107240	3837826	3722454	5025070	9489417	5126422	6.60368e+06	64.232
			126	10861058	12781304	6225677	9072857	4070532	5096374	7600209	5714894	6285629	6870130	4954833	6108010	3967739	3687227	5054093	9060250	5378490	6.63467e+06	64.75
			127	10020465	13350580	6491375	9395057	3818304	5217400	7983174	5976596	6332200	7107232	5102776	6130702	3843217	3595052	5202814	9141583	5419863	6.71343e+06	65.268
			128	10144767	12871246	6481010	9198643	4118646	5096191	7330930	6091702	6355586	6978986	5095705	6338894	3657507	3771216	5110872	8598861	5205657	6.6145e+06	65.786
			129	9828919	12987348	6733062	9428843	3951785	5365539	7580779	6040337	6447457	7112130	5094058	6212010	3777913	3631454	5288826	9873472	5325735	6.74586e+06	66.304
			130	10474651	12904130	6756469	9754029	3989494	5066270	7558395	6074952	6314114	7028507	5107968	6173827	4099841	3631804	5244488	9124778	5162284	6.73329e+06	66.822
			131	10495349	12693087	6640552	9207414	4094608	5162252	7794860	5975048	6458843	6890493	5005635	6146500	3910493	3630093	5111756	8973000	5308216	6.67636e+06	67.34
			132	10150407	13216130	6698719	9167443	3937722	5188887	7392791	5772942	6262486	7158246	5022981	6378365	3709043	3678897	5323395	9271250	5301304	6.68418e+06	67.858
			133	9986105	12819130	6738500	9257114	4003101	5341591	7777291	6154231	6346186	7063783	5063442	6508529	3835884	3766021	5177767	9120222	5346431	6.72384e+06	68.376
			134	10689337	12853058	6798240	9124414	4084810	5311757	7511174	6034817	6419757	7257855	4987859	6386462	3913000	3824938	5314988	9489611	5366039	6.78636e+06	68.894
			135	10124174	13290551	6740458	9309700	4093861	5224478	7871151	6310317	6458543	7190000	5093788	6371019	3969536	3812144	5231988	9178028	5316294	6.79918e+06	69.412
			136	10376093	13386884	6765646	9927229	3921848	5277217	8340419	6173423	6426029	7251971	5180128	6184202	3709145	3844567	5278942	9714167	5535902	6899636	69.93
			137	9871419	12878855	6856531	9565829	4016506	5283617	8076221	6258731	6417143	7185942	5215724	6518077	3737913	3850371	5360442	9837167	5295176	6.8368e+06	70.448
			138	10293953	12902638	6741521	9764514	4086316	5387539	8007779	6256740	6560200	7247072	5085487	6548115	4017667	3923825	5250616	9683111	5247490	6.88262e+06	70.966
			139	9108477	13038159	6774031	9393657	4078329	5029165	7804372	6152144	6672171	7415768	5090000	6408760	4052812	3901268	5391430	9698472	5480078	6.79348e+06	71.484
			140	10477326	13593826	6781948	9329914	4286519	5333026	8018465	6407106	6563414	7338768	5117333	6514808	4064913	3791907	5424674	10301806	5388500	6.98437e+06	72.002
			141	10227442	13276536	6766500	9272914	4085544	5419609	7848442	6195029	6790500	7575304	5322410	6519346	3865797	3912093	5421942	10029194	5404588	6.93725e+06	72.52
			142	9887826	13055232	7028010	9411271	3897392	5282487	7988000	6519856	6643986	7192826	5221000	6375865	3866101	3899010	5269535	9528917	5610843	6863421	73.038
			143	10005942	13717304	6782969	10020071	4026405	5227583	7528198	6326135	6701271	7240478	5098994	6669904	4158290	4054072	5493581	9902556	5478382	6.9666e+06	73.556
			144	10023372	12616957	6975740	9497514	4269215	5364478	8199930	6575327	6737457	7704449	5296436	6697731	4054928	3839247	5383512	9749694	5579863	6.97446e+06	74.074
			145	9583547	13623783	6811573	9617171	4264835	5218904	7887698	6804923	6752429	7159058	5275981	6672683	3870406	3942753	5451012	9984694	5528637	6.96765e+06	74.592
			146	9904128	13862870	7025844	9510686	4118430	5265400	8183465	6573394	6595557	7309391	5174897	6709000	3984029	3838021	5433151	10025194	5502176	7.00092e+06	75.11
			147	10085663	13694957	6940885	9675000	4278823	5216435	8289267	6622808	6646200	7476290	5460173	6741856	4022464	4087495	5487023	9340167	5582706	7.03813e+06	75.628
			148	10084302	13156739	7093021	9836129	4146165	5491965	7928244	6725865	6847643	7329159	5366962	6697606	4015522	3881082	5391488	9544972	5679216	7.01271e+06	76.146
			149	10075698	13768826	7353719	9211043	4220797	5294165	7932233	6887942	6731329	7559638	5408929	6880481	4153145	4140268	5442337	9982222	5824176	7.10982e+06	76.664
			150	10271023	13030101	7067823	9415000	4018949	5373426	7912256	6521750	7032129	7475754	5335660	6697548	4063275	4058588	5490302	10155139	5638461	7.03278e+06	77.182
			151	9873965	13234652	7192625	10020829	4003759	5387496	7983430	6864827	6573300	7596841	5520013	6870058	4083855	4019124	5605756	9888722	5763902	7.08724e+06	77.7
			152	10176814	13226783	7172854	10408900	4410861	5327452	8036930	6560942	6627986	7444841	5379365	6550221	4051391	4000041	5699663	10001611	5546157	7.09546e+06	78.218
			153	10108023	13331957	7427010	9625743	4313557	5282687	8121105	6592750	6788314	7677826	5264359	6698760	3928594	4031557	5569860	10180889	5732814	7.09858e+06	78.736
			154	9884849	13412014	7122354	9850971	4447734	5339574	7981581	6682962	6689871	7638406	5349083	6761904	4224348	4072423	5422593	10328361	5697500	7.11215e+06	79.254
			155	10259384	13303449	7200938	10080614	4445544	5297461	8228477	6841462	7061786	7662217	5411051	6836904	4041304	4080536	5421151	9914806	5536235	7.15431e+06	79.772
			156	10387698	13708870	7346844	9853514	4145734	5228443	8156744	6842808	6673186	8046652	5552404	6886904	3962406	4297907	5765047	10322889	5644951	7.22488e+06	80.29
			157	10320953	13903014	7379427	9685114	4191152	5626452	8071221	6828740	6697629	7451986	5422942	6650712	4151203	4082021	5537826	10241167	5674686	7.17154e+06	80.808
			158	10100023	13130449	7328552	9568357	4285987	5399583	8570616	6556635	7044600	7863971	5539250	6949596	4095754	4105918	5724407	9634167	5772471	7.15708e+06	81.326
			159	10027953	13353058	7301906	9541814	4436443	5546035	8034779	6794596	7208143	7764290	5469205	6909356	4074942	4044608	5487930	10178806	5588863	7.16251e+06	81.844
			160	9909407	13584623	7495062	9688257	4323684	5467426	8211570	6738788	6835314	7441638	5557160	6673644	4051565	4036134	5610930	10099972	5713216	7.14343e+06	82.362
			161	9563709	13543913	7252667	9719357	4341582	5412183	7994198	6746452	6834200	8114855	5461353	6919375	4302333	4090062	5791698	10431167	5737265	7.19155e+06	82.88
			162	9662512	13226130	7639010	9249286	4116684	5483983	8251395	6979346	6889557	7684986	5587558	7008760	4238652	4022412	5640605	10492361	5791676	7.17441e+06	83.398
			163	10232791	14158565	7276396	10067957	4360316	5391157	8436895	6621192	7152814	7731623	5538353	6918327	4334986	4160412	5692686	10213194	5922373	7.30647e+06	83.916
			164	9998547	13183333	7399438	9464614	4604937	5445974	8106477	6743721	6970486	7849623	5519000	6930519	4233130	4142825	5407977	9619944	5775422	7.14094e+06	84.434
			165	9848872	13999087	7452292	9639757	4522316	5519391	8485860	6981385	7103514	7599478	5585724	6994990	4195899	4177186	5654872	10097111	5702608	7.26826e+06	84.952
			166	10182488	14263058	7398573	9640229	4502342	5476957	8047395	7057231	6591471	7715072	5603782	7017788	4086870	4126588	5642488	10782750	5769853	7.28853e+06	85.47
			167	9672384	13682812	7382562	9969686	4410278	5476565	8440826	6747808	7047743	7845029	5617276	7060413	4184145	4227588	5570814	10374917	5747961	7.26228e+06	85.988
			168	10157721	13959710	7519333	9968071	4576228	5313539	8291930	6758712	7026871	7658406	5492026	6971413	4415261	4250619	5680209	10119194	5955931	7.30089e+06	86.506
			169	10154802	13057014	7550875	9959843	4501835	5357913	8174349	6787029	6948571	7696652	5684801	7032481	4095377	4150907	5989163	10558083	5879775	7.26938e+06	87.024
			170	9955953	13705971	7474500	10003386	4456253	5442235	8396512	6695596	7104957	8110449	5592064	6999596	4126739	4292041	5495535	10531889	5894441	7.31048e+06	87.542
			171	10165674	13452391	7641427	9878071	4580570	5475957	8100849	6875788	6989043	7700580	5543115	6924779	3989420	4203959	5951105	10685083	5872088	7.29588e+06	88.06
			172	9822779	13192652	7528521	9692886	4403835	5496296	7941058	7128365	7054057	7906696	5547462	6776096	4433580	4261526	6040547	10303389	5914373	7.26142e+06	88.578
			173	9492349	13508000	7533896	9629329	4505873	5531009	8460663	6687817	7004100	7854841	5546282	6851058	4155768	4186753	5697802	10450639	5978461	7.23968e+06	89.096
			174	9763000	12935986	7583135	9918271	4442671	5344435	8521744	6958808	7127814	7564290	5542513	7255173	4045188	4319247	5975128	10739306	5538382	7269123	89.614
			175	9110291	13517536	7824729	9780729	4543544	5523043	7946895	7071962	7127871	8397884	5627756	7186231	4120667	4283237	5808140	10436306	6055784	7.31545e+06	90.132
			176	9649826	13248188	7514438	10189786	4522646	5702939	8287558	6819394	7291029	7716029	5628814	6971740	4347942	4258041	5771930	10437972	5962020	7.31296e+06	90.65
			177	9277988	13762217	7751167	9758871	4828886	5640252	7755453	6933952	7242114	8383536	5628513	7033981	4216072	4471320	6060721	10507056	5906941	7.3623e+06	91.168
			178	9537023	12991319	7779427	9906700	4608177	5514217	8086058	6960817	7430400	8112377	5663532	7279144	4256971	4496959	5910930	10379583	5953912	7.34515e+06	91.686
			179	9277198	13711217	7690573	9852471	4652658	5730052	8065488	7141298	7206657	7966275	5875365	7151615	4358029	4467608	5911302	9857250	5798902	7.33612e+06	92.204
			180	9615651	13344928	7544823	10108600	4725456	5551461	8368860	6878231	6883243	7996420	5724635	7211500	4203391	4486299	5874105	10310722	6278480	7.35922e+06	92.722
			181	9834814	14183594	7734656	10178657	4543633	5665070	7978651	7123279	7208743	8218739	5746276	7132048	4326594	4311082	5865372	10844167	5713363	7.44757e+06	93.24
			182	9939023	13552362	7782365	10205971	4514797	5539687	8107209	7116500	7173543	8319478	5666365	7314933	3952246	4458649	5702395	10471472	6098755	7.40681e+06	93.758
			183	10093116	13865304	7777854	10462286	4484861	5562713	8223105	7012077	7114586	7955536	5669647	7173923	4316580	4602093	5927965	10427417	6049627	7.45404e+06	94.276
			184	9995686	14132609	7776896	10238371	4571278	5463243	8432709	7243077	7386271	8544348	5691455	7183183	4517362	4498567	6112267	9904361	6149059	7.52004e+06	94.794
			185	9515140	13213681	7940198	10087786	4612329	5775226	8360581	7326692	7476814	8182667	5663788	7124519	4349681	4610196	6150047	10427472	6050696	7.46279e+06	95.312
			186	9569000	14110681	7903146	10469429	4589203	5555496	8185570	7396356	7053000	8126913	5630731	7351038	4244058	4351825	6126128	10202889	5814853	7.45178e+06	95.83
			187	9946907	13823000	7841021	10209257	4752051	5688896	8483826	7114846	7462757	8208406	5671917	7307817	4645478	4581588	5986663	10445528	5903235	7.53372e+06	96.348
			188	9470884	14218609	7989083	10461914	4622595	5577461	8113174	7285240	7378014	7532725	5743788	7349904	4436188	4413619	6037360	11306500	6179196	7.53625e+06	96.866
			189	9044302	13874841	7878802	10321257	4875203	5499530	8404279	7471058	7352671	8634377	5688853	7378019	4505913	4674938	5879128	11225306	5891480	7.5647e+06	97.384
			190	9276488	13646362	8238729	10846600	4755924	5602304	8068744	6934615	7124957	8361130	5656064	7273212	4201609	4508041	5918593	10066167	6014833	7.44085e+06	97.902
			191	9374558	14058130	8198344	10228186	5072456	5533200	8410756	7267481	7006100	8305710	5617026	7294375	4309145	4522309	5912698	10763889	6146784	7.53066e+06	98.42
			192	9351081	14307000	7700062	11212129	4837468	5539957	8339163	6810904	7252229	8316391	5719397	7368038	4424043	4555433	6151360	10267972	5986314	7.53758e+06	98.938
			193	9107198	14359101	8155698	10436914	4773481	5735078	8344058	7239740	7275214	8060406	5947282	7352942	4524971	4442825	5792570	10631333	6016735	7.54091e+06	99.456
			194	9354605	13617174	8317500	10355614	4753392	5678852	8338430	7074221	7475614	8159130	6007071	7424692	4724899	4566753	6040337	10788778	6243314	7.58355e+06	99.974
			195	9617988	13836870	7915760	10488643	5039051	5722122	8407698	7198481	7289529	8202449	5882603	7464702	4713478	4527887	5863814	10051306	5978451	7.54123e+06	100.492
			196	9335070	13870884	8056312	10334971	4928177	5634817	8328314	7186115	7353286	8640159	5884821	7573663	4393217	4668680	5982047	10684722	6184892	7.5906e+06	101.01
			197	9296581	13918275	7966156	9708229	5051823	5658052	8237535	7101346	7391057	8439536	5824635	7456981	4469986	4536371	6057174	10986528	6112716	7.54194e+06	101.528
			198	9734174	14158797	7838042	10102643	4935405	5691887	8288791	7369837	7257871	8400406	5825385	7657087	4549275	4574041	5936547	10856972	5934127	7.59478e+06	102.046
			199	8687244	14235058	8086760	10826857	5093165	5744504	8393337	7129692	7242614	8624971	5832712	7416990	4620203	4746433	5939360	11038889	6335882	7.64675e+06	102.564
			200	9218802	14200261	7955500	10624329	5015101	5749861	7993547	6967923	7101214	8179870	5821942	7585779	4614855	4633464	6121872	10905167	5966627	7.56801e+06	103.082
			201	9534407	13787058	7821302	10639700	5185494	5686087	8681384	6879625	7487329	8398754	5880788	7378115	4379594	4572216	6105337	10887639	6268382	7.62195e+06	103.6
			202	9317081	14561623	8066865	10751171	4794696	5942391	8397488	7221990	7392943	8567362	5850301	7547567	4505159	4487309	6094035	11054722	6016353	7.68053e+06	104.118
			203	9107198	13916290	7889667	9815000	5004696	5760000	8418395	6693365	7406043	8199000	6081128	7428106	4378116	4636773	6255163	10195528	5887343	7.47481e+06	104.636
			204	9208709	14165304	7904667	10145029	4793063	5759061	8517105	6890212	7510443	8123638	5970410	7398106	4420275	4649979	6182349	10773722	6157294	7.5629e+06	105.154
			205	9315407	14192072	8305458	10248300	4929304	5812391	8197802	6931519	7258643	8207478	6100744	7662337	4604087	4713773	6113593	10327278	5966873	7.58159e+06	105.672
			206	9225802	14326145	8286042	10384157	5046810	5820470	8785186	7339548	7463229	8344841	6079667	7380327	4393145	4683062	6150930	11360417	5986559	7.7092e+06	106.19
			207	9180349	14304797	8309323	10133914	5023253	5789183	8289105	7083625	7175386	8502304	5958692	7729615	4439261	4630825	6197709	10459083	6205314	7.61246e+06	106.708
			208	9060826	14413826	8166062	10807186	5166570	5828035	8671651	7024596	7580743	8422507	6143936	7733865	4536855	4736515	6096070	11218556	6116794	7.74851e+06	107.226
			209	9475174	13398072	8228385	10582843	4968987	5908000	8370384	7332942	7352814	8387957	6347506	7712606	4472072	4669258	6228419	11327611	5970608	7690214	107.744
			210	9182686	14475826	8008854	11318671	5135924	5786348	8500186	7300971	7449414	8327087	6289244	7834077	4632913	4623876	6344302	11043694	6123657	7.78693e+06	108.262
			211	9625244	14171406	8138667	11105614	4973975	5713035	8423942	7047827	7412014	8069797	6248853	7486317	4390928	4680505	6297012	10825250	6157902	7.69225e+06	108.78
			212	9229826	14437710	8257427	10644086	5211646	5910609	8644244	7543192	7216343	8353696	6338417	7899769	4546420	4651619	6257186	10511194	6123471	7.75158e+06	109.298
			213	9579756	14338551	8281302	10451771	5261899	5853426	8725826	7315692	7403343	8390754	6222237	7877702	4519899	4751928	6214558	11349500	6349951	7.81695e+06	109.816
			214	9165407	14054667	8606490	10320686	4831253	5708974	8226000	7348000	7655686	8476551	6176833	7636875	4529043	4657588	6148919	11207083	6302225	7.70896e+06	110.334
			215	8757302	14722565	7934958	9951386	5218405	5619591	8527605	7384952	7321800	8457188	6292910	7719462	4413913	4558876	6426791	11277472	6179735	7.69205e+06	110.852
			216	8887512	14078957	8353458	10520529	5066367	5822470	8513291	7323269	7447771	8697986	6465885	7725173	4743391	4806000	6237849	10710889	6239039	7.74352e+06	111.37
			217	8859860	14373507	8323104	10500914	5219013	5752122	8386581	7380279	7616400	8382768	6389436	7572481	4637551	4502103	6211547	11692389	6214324	7.76555e+06	111.888
			218	9730256	14155710	8257312	10897971	5245620	5752757	8621337	7058029	7666014	8652522	6343917	7562337	4351000	4585825	6108419	11037361	6271912	7.78225e+06	112.406
			219	8605058	13165406	8126344	10750200	5382152	5821696	8032337	7243346	7639914	8465536	6364769	8066442	4628913	4723876	6218291	11419889	6303441	7.70339e+06	112.924
			220	9223791	14546043	8244667	10863257	5154380	5884000	8389512	7325846	7457257	8529768	6294301	7653135	4710507	4660330	6301488	11491500	6120627	7.81473e+06	113.442
			221	8799860	13922391	8616042	10676014	5140544	5910270	7800826	7102827	7862129	8232377	6539404	7895240	4555739	4815887	6384593	11172806	6217882	7.74381e+06	113.96
			222	8937186	13947638	8547406	10544614	5073873	5940530	8088570	7161567	7570057	8611000	6401314	7985423	4629246	4768454	6308488	11227972	6224941	7.76284e+06	114.478
			223	9219000	13984014	8348458	10559171	4846633	5648730	8324465	7268010	7624543	8606551	6424276	8217144	4596783	4786691	6279826	10647889	6212490	7.74086e+06	114.996
			224	9291616	13905188	8348271	10082629	5129392	5777357	8238709	7383702	7733600	8206174	6439179	7996856	4625000	4668763	6344430	11530694	6189431	7.75829e+06	115.514
			225	9204430	14231072	8278760	10616071	5002747	5990948	8757267	7272087	7580829	8590362	6530968	7762740	4500464	4827258	6278756	10870083	6127569	7.78955e+06	116.032
			226	9106372	12977203	8408677	10639271	5163709	5905678	8472733	7290683	7940871	8396478	6497308	7896913	4706913	4803330	6251837	11245722	6302412	7.76507e+06	116.55
			227	9969849	14111449	8120583	10859429	4959266	5896426	8424674	7265010	7653900	8631855	6323494	7947221	4564130	4851588	6402733	10732306	6250157	7.82142e+06	117.068
			228	9748953	13115594	8616292	10764514	5198304	5772435	8817023	7438404	7938171	8839478	6439878	7990202	4678377	4892649	6133977	10703444	6325078	7.84781e+06	117.586
			229	9872209	14403072	8126854	10576957	5076266	5814948	8481605	7207952	7374614	8694522	6387487	8194625	4672913	4888526	6382733	11564500	6219225	7.87877e+06	118.104
			230	9377733	14255826	8457354	10742500	5056873	5839670	8498314	7480135	7651771	8799957	6514186	8124538	4526203	4747093	6142012	11599722	6307618	7.8895e+06	118.622
			231	9309453	14638507	8378688	11119343	5113899	5784965	8404535	7302529	7927343	8136174	6512776	8094596	4709783	4773773	6360616	11310944	6390098	7.89812e+06	119.14
			232	9392930	14052841	8406562	10702700	5074684	5834087	8639779	7354010	7911314	8340406	6636788	8005721	4897261	4952464	6408372	10647889	6526363	7.86966e+06	119.658
			233	8841140	13949841	8659073	11027971	5506544	6044617	8777081	7535394	7629600	8508536	6530865	8228067	4488493	4991866	6456093	11224167	6565078	7.93908e+06	120.176
			234	9145256	13704797	8381323	10491743	5269506	5913800	8588663	7640000	7734000	8365725	6436128	8022106	4496246	4878825	6558070	11426333	6340422	7.84664e+06	120.694
			235	9382116	13290290	8706896	10782429	5273063	5926826	8295663	7524721	7910843	8594101	6468808	7902808	4590116	4733340	6333593	11289917	6439294	7.8497e+06	121.212
			236	9262430	13352116	8584135	11163843	5155987	5873461	9034116	7678327	8028800	8334855	6593846	8122990	4724246	5019784	6449442	12341222	6356735	8.00449e+06	121.73
			237	8999442	13653261	8573115	10610029	5209759	5931661	8546523	7545212	7552214	8776348	6564801	7988433	4641058	4927567	6594942	11173111	6620225	7.87692e+06	122.248
			238	8736081	14305464	8470417	10666014	5313747	6051904	8655186	7571442	7847257	8466420	6563808	8199192	4593594	4815619	6536326	11206194	6404882	7906091	122.766
			239	8898360	13702275	8595885	10394129	5306886	5989661	9035140	7739567	7859200	8602406	6655359	7839942	4352304	4926186	6573651	11682306	6346843	7.91177e+06	123.284
			240	9050372	14247696	8417500	10769943	5361899	6118670	8496628	7548490	8070443	8912217	6706859	8322596	4522536	4753835	6566547	11196472	6384020	7.96745e+06	123.802
			241	9227605	14207014	8637677	10513600	5481975	5946383	8796035	7410385	7871486	8658899	6664160	8080788	4780870	4980433	6180395	12029833	6325725	7987839	124.32
			242	9348779	13742522	8262104	10657971	5482481	5846087	8553663	7630125	8004371	8551145	6725096	8303000	4700014	5113887	6518547	11004056	6357157	7.92947e+06	124.838
			243	9461035	14494594	8610885	10338229	5254253	5776513	8622453	7515365	7891286	8841391	6604814	8020981	4632348	4907660	6246942	11099250	6407137	7925008	125.356
			244	9259942	13848087	8388948	10508429	5562038	5978991	8687698	7514625	8180271	8807739	6713109	7850827	4935609	4996196	6702372	11075167	6544225	7.97378e+06	125.874
			245	9461988	14651870	8501948	11012300	5447532	5802948	8590547	7522529	7973957	8757058	7142538	8339433	4632841	4907113	6597326	11274889	6320559	8.05514e+06	126.392
			246	9277186	14867029	8695688	10905486	5440304	6076539	8547477	7567721	8234471	8813594	6828455	8026808	4659275	5099134	6742826	12277639	6458814	8.14814e+06	126.91
			247	9775058	13845217	8510198	10781886	5249823	5807609	8438105	7609231	7924586	8649551	6817846	8407356	4669594	5100608	6773023	11704139	6462147	8.03094e+06	127.428
			248	9066488	13749174	8672250	10506771	5302013	5946104	8518105	7427577	7942486	8469333	7002135	8539615	4620971	4984732	6400163	11631500	6447882	7954547	127.946
			249	9040267	13212754	8603240	10643186	5406430	5978722	8650674	7812942	7745643	8833913	6611737	8369308	4836261	4963918	6622686	11795972	6245882	7.96315e+06	128.464
			250	9594174	13191870	8799594	10638100	5470519	6234896	8810581	7556558	7957729	8561333	6991468	8354048	4934101	5146433	6569651	11487444	6372049	8039444	128.982
			251	9227012	14020043	8268094	10761486	5504911	6090687	8658047	7623154	7648543	8981638	6728776	8013500	4761014	4979330	6638488	11721167	6593775	8.01292e+06	129.5
			252	9360686	13219188	8747198	10864371	5333203	5927052	8504407	8084731	7995800	8481507	6777096	8266452	4871000	5017402	6616081	11235472	6558147	7.99175e+06	130.018
			253	9405163	13549217	8647542	10276043	5531215	5938365	8630767	7842058	7968257	8642406	6715974	8356769	4465754	5058464	6365151	12166389	6483451	8.00253e+06	130.536
			254	9726593	13301812	8540604	10591614	5294658	5862696	8529302	7918519	7787086	8794841	6667391	8708269	4890159	5097371	6786663	12184583	6502225	8.06967e+06	131.054
			255	8852628	13734101	8498000	10308729	5591215	6074487	8566419	7921356	7616871	8559014	6656442	8125779	4784029	5243175	6322163	11469111	6436373	7.92705e+06	131.572
			256	9672744	13412768	8390073	10633071	5445987	5902887	8965756	7867413	8058571	9075507	6689756	8452231	4590058	5195546	6446674	12070667	6381392	8.07359e+06	132.09
			257	9197384	13852623	8785750	10062700	5540114	5839913	8540581	8095673	7712100	8934058	6750872	8641798	4845246	5102423	6768128	11144806	6678529	8.02898e+06	132.608
			258	9492686	13595391	8537531	10682686	5697886	6020635	8831919	7979154	8286257	8730768	6857846	8310288	4788768	5129619	6550093	11258250	6616382	8.08036e+06	133.126
			259	9567291	13551058	8783802	9935157	5425759	5989261	8532000	8083779	7985614	9054406	6727468	8775808	4955507	5145093	6776605	11591528	6602618	8.08722e+06	133.644
			260	9513395	13968058	8473833	10251271	5579076	5968322	9015988	7656625	8203857	9002406	6692481	8453077	4838652	5115598	6807628	12144417	6629843	8.13615e+06	134.162
			261	9592488	14109957	9072646	10121143	5472494	5893948	8933105	7965519	7999129	9003362	6953654	8700683	5054159	5213144	6820965	11653250	6463804	8177850	134.68
			262	9687488	14006159	8692969	10577971	5578620	6153330	8737256	7932731	7904100	9216928	6778269	8551125	4865580	5153330	6841512	11013417	6787216	8.14576e+06	135.198
			263	9577919	13389696	8809042	10444786	5320646	6162435	8524814	8218875	8001843	8601159	6925224	8526385	4739609	4990814	6453988	11762583	6224520	8.03967e+06	135.716
			264	9252942	13913768	8887281	10847886	5513924	6194330	9262116	7957587	7856457	8690681	6950686	8266375	4714101	5279289	6712349	11776444	6744088	8.1659e+06	136.234
			265	9419360	13395594	8550812	9842057	5531316	6059496	8734488	8225029	7871786	8489739	6941365	8960702	4830928	5226093	6582093	11511222	6627206	8.04702e+06	136.752
			266	9551919	13917609	8932802	10171386	5570924	5976243	8908628	8220260	7985971	9071928	7011051	8616346	4995493	5203670	6704965	11863694	6558441	8.19184e+06	137.27
			267	9462733	13882275	8671156	10551157	5721506	6174148	8640756	8044163	8129486	9075087	6901808	8583404	4934971	5192928	6590826	11500333	6534265	8.15241e+06	137.788
			268	9691488	13954087	8908906	11142629	5520380	6335365	8486733	8487952	8225529	8822870	7131404	8503500	4677478	5113876	6741733	12446556	6546735	8.27866e+06	138.306
			269	10011000	14238304	8707708	10670186	5688025	6101122	9007581	7998500	8297186	8810667	6812013	8489673	4781710	5159495	6980965	12033444	6596539	8.25789e+06	138.824
			270	9566058	13168768	8920083	10148357	5459759	5994678	8916384	7991269	8459371	8671725	7131442	8527712	4896203	5241691	6650756	11825000	6578647	8.12635e+06	139.342
			271	9435860	13778667	8986167	10401643	5661949	6248965	8629244	8253115	8065700	8906797	7181686	8560231	4814536	5101206	6829942	11726611	6464843	8.17924e+06	139.86
			272	9846767	13520928	8800906	10004243	5620722	6048548	8744709	8216106	7957700	8550159	7306263	8408846	4808261	5184711	6934942	12039000	6507373	8.14707e+06	140.378
			273	9598872	13730072	8903302	10546129	5500747	6150461	8854698	7933038	8172757	8807188	7118314	8726702	4810783	5209619	6550791	11912028	6510549	8.17859e+06	140.896
			274	9482953	14234594	8696802	10192829	5792810	6338617	8612244	8091644	8275486	8513623	7123083	8944452	4953290	5295206	6437860	12296611	6360088	8.21425e+06	141.414
			275	9156802	14047087	8893833	9885300	5475949	5998583	8553349	7924740	8429771	9066594	7337058	8738654	4979942	5236113	6748919	12262694	6627294	8.1978e+06	141.932
			276	9125023	14395507	8956281	10616600	5492949	5952817	8667523	8084087	8143443	9003928	7311179	8810817	5008058	5352021	6767186	11643306	6633980	8.23322e+06	142.45
			277	9384733	13453986	8870521	10243843	5661127	6279487	8552326	8074596	8569657	9314333	7552692	8565567	5062043	5364557	6785244	12044806	6827706	8.27101e+06	142.968
			278	9285105	13347101	9227573	10290257	5546620	5965409	8702779	8155288	8415557	8794986	7348827	8943317	4986348	5296474	6968081	12506028	6700833	8.26356e+06	143.486
			279	9464558	13704899	8967938	9954500	5585152	6293191	8558198	8315346	8016886	8443159	7150276	8635567	4913217	5316412	6832012	11631306	6833716	8.1539e+06	144.004
			280	9252465	13962493	9010135	10108829	5600013	6263896	8944733	8405260	7952671	9003522	7282321	8668837	5181957	5367887	6810953	11628944	6513931	8.23287e+06	144.522
			281	8930221	13577667	8802177	9867400	5612962	6298009	8255128	8170154	8301429	8939710	7150712	8652029	4977739	5285866	6873233	12212194	6761961	8.15698e+06	145.04
			282	9778802	13218058	9207854	9864543	5446038	6089400	8789802	8258606	8176171	9361478	7228929	8701846	5049754	5380340	6672198	12106778	6524441	8.22677e+06	145.558
			283	9369570	13659942	8857344	10191829	5675835	6211722	8653802	8192942	8404129	9183029	7028423	8599087	5090072	5294938	6776942	11483056	6684588	8.19749e+06	146.076
			284	9698802	14282507	9122260	10079414	5417506	6046113	8912151	8340038	8077129	9125145	7237038	8684048	5113768	5296165	6835698	12238528	6695235	8.30597e+06	146.594
			285	10225209	13120391	9043510	10464286	5746380	6291617	8566267	8084808	8111071	8947101	7126987	9132375	5032507	5302371	6864337	11609500	6660549	8.25466e+06	147.112
			286	10038651	13207246	8998312	10196914	5845468	6270609	8657465	8221337	8694129	9162261	7508769	8731942	5098812	5317588	6621709	11820778	6644833	8.29628e+06	147.63
			287	9871488	13572304	8834719	10399986	5608886	6304757	8893291	8204644	8165529	9471565	7274064	8785740	4689536	5484835	6751570	11870639	6745157	8.28992e+06	148.148
			288	10239872	12998159	9033917	10154414	5866152	6122600	8390698	8144048	8395014	8882159	7438083	8865760	5015623	5347928	6994698	12345667	6519784	8.27968e+06	148.666
			289	9974035	13470464	9307896	9959929	5530646	6313191	9255047	8406192	8325600	9571638	7460776	8852250	5170304	5603928	6963419	12488667	6926569	8.44591e+06	149.184
			290	9810977	13264348	9207083	10045843	5425405	6459748	8697628	7991433	8127771	8917333	7504147	8924115	5149246	5417814	7056779	12247917	6717618	8.29207e+06	149.702
			291	9467453	13073246	8980271	9855400	5586848	6258800	9157337	8044779	8350571	9395406	7752378	8799192	5103797	5654371	6843233	11748889	6792588	8.28615e+06	150.22
			292	9868849	12783739	9170167	10080757	5659975	6315191	9107686	8022865	8089729	9083029	7497526	8902654	5010899	5429784	7017302	12716083	6689137	8320316	150.738
			293	9652395	13908551	8962958	10197843	5745392	6488017	8835302	8274846	8375514	9220565	7518276	8744125	4907884	5493268	7111326	11828500	6625412	8.34648e+06	151.256
			294	9398605	13221725	8986948	10052557	5889911	6259304	8892047	7963308	8434100	9208304	7483321	8896529	5232913	5344753	6833140	11977639	6576020	8.2736e+06	151.774
			295	9561756	13568232	8993823	10536386	6021772	6131261	8910477	8362885	8488100	8805406	7562910	8995712	5128899	5388041	7091640	11425056	6811873	8.34025e+06	152.292
			296	10460360	13423159	9154802	10346686	5861722	6593600	8763395	8227250	8702157	9216884	7429192	8983625	4842928	5330784	7074012	12299083	6982127	8.45246e+06	152.81
			297	9946349	13208565	9168167	10188829	6174886	6485270	8635814	8260356	8330786	9332058	7424654	8654288	4981623	5288485	7116988	12239139	6784353	8.36592e+06	153.328
			298	9603000	14081217	9566292	9859643	5815418	6383878	8715895	7999221	8187800	8820855	7396910	8661981	5064029	5231392	6906907	11908972	6700833	8.28848e+06	153.846
			299	10030116	13522362	9071792	10156029	6137506	6394800	8692593	8149846	8513186	8878826	7292885	8766260	4930855	5467701	6962023	12285583	6782941	8.35502e+06	154.364
			300	9620779	13837928	9085052	10128471	5941633	6313209	8640826	8268154	8410271	9130116	7202077	9071933	5169870	5484856	6783651	11780389	6764255	8.33138e+06	154.882
			301	9095640	13624406	9085031	10060157	6120177	6252252	8587581	8255712	8134600	8944319	7334654	8763346	5186478	5505402	6891198	12673056	6918637	8.31957e+06	155.4
			302	9842686	13330797	8984135	10129171	6005532	6474287	9027291	8419058	8696243	8986652	7252936	9145231	5071623	5343670	7249930	12717028	6810775	8.44041e+06	155.918
			303	9872360	13759348	9270417	10442586	5877291	6475174	8744326	8186038	8313657	9045145	7426481	8900529	5112174	5467897	6891302	12422667	6899745	8.41807e+06	156.436
			304	9992570	13144565	9121312	10119686	6031203	6241452	8872430	7906923	8518400	9299145	7332603	8797981	5161391	5546093	6940953	11954083	6898627	8.34585e+06	156.954
			305	10005907	13624043	9237552	10290800	5773025	6328435	8837093	8175885	8492800	9177406	7311026	9151125	4962725	5438876	7081326	11929972	6713569	8.38421e+06	157.472
			306	9880953	12687928	8820042	9532714	5862316	6216235	8541605	8150356	8641514	9581072	7466019	8921067	5027594	5321062	6878663	12255528	6584873	8.25703e+06	157.99
			307	10016302	13004174	9355542	9607400	5877013	6457270	8749709	8462808	8265014	8983797	7234391	8933462	5214623	5361577	6991791	12294778	6733431	8.32606e+06	158.508
			308	10073314	13503391	9112083	9909214	5918013	6347087	9225756	7740231	8932943	9103667	7375154	8916894	5364188	5460052	6944721	11939000	6756294	8.38953e+06	159.026
			309	9845116	13439696	9456521	10237829	5851000	6471922	9402988	7717423	8284886	9204217	7345660	8819346	5288855	5547351	7229326	11926139	6617912	8.39331e+06	159.544
			310	10040826	13561812	9336510	10300743	6007696	6393087	8707151	7919990	8677129	9318000	7185160	8975615	5525594	5309464	6855814	11562278	6881353	8.38578e+06	160.062
			311	9914419	12698913	8979615	9476329	5700937	6385043	8742733	7948365	8773771	9328232	7309506	8842894	5174884	5385990	7075558	12444528	6915814	8.29985e+06	160.58
			312	10091953	12701797	9080208	10064543	5804810	6085452	8942384	8083779	8586629	9116754	7201077	8964567	5159290	5301722	6993267	12734556	6995961	8.34757e+06	161.098
			313	10027477	13486507	9241948	9678543	5930253	6327339	8646709	7907019	8562157	9197797	7309115	8841673	5153942	5525134	7031744	12135806	6867186	8.34531e+06	161.616
			314	9738314	13614304	9531625	10079714	6057430	6274783	8935279	8050837	8830386	9483072	7083583	8835019	5171754	5691866	6921442	11898528	6935324	8.4196e+06	162.134
			315	9623500	13670116	9278927	9358457	5671405	6428496	8455267	7936923	8305229	9212101	7396173	8874654	5101493	5374485	7355070	12527833	6915471	8.32268e+06	162.652
			316	9889326	13371000	9412771	10062671	6037266	6523191	9249523	8053260	8764286	9154333	7323942	8796442	5328000	5409474	7146965	12230417	6846843	8.44704e+06	163.17
			317	9867465	14085130	9328104	9912814	6113392	6334939	9215744	7793260	8560629	9183536	7237731	9132019	5214159	5357155	6919163	12832500	6860284	8.46753e+06	163.688
			318	9772593	13308464	9278094	9637243	6155253	6478443	9101512	7704029	8675243	9280826	7324487	8966279	5319812	5497361	7388244	12008111	6845451	8.39656e+06	164.206
			319	9794058	13375145	9071448	9980757	5979228	6309922	8890919	8119423	8269743	9055957	7166801	9029856	5064971	5491103	7116442	12038917	7061804	8.34215e+06	164.724
			320	10181826	13291174	9184917	9644057	5926418	6399313	9174233	8039625	8643557	9334420	7283372	8980683	5443899	5542093	7001337	12144194	6901755	8.41864e+06	165.242
			321	10013593	13119232	9310771	10195957	6136025	6429548	9177395	7692692	8662029	8952812	7410372	9112019	5294362	5520629	7152302	11917639	6845471	8.4084e+06	165.76
			322	9830942	13561101	9136271	9533571	5904646	6497009	8702081	7982856	8616186	9012116	7632212	8745442	5416072	5591990	6987663	12307167	6901755	8.37406e+06	166.278
			323	9996837	13138362	9076667	9809400	6314911	6639217	9154558	8011740	8598314	8956710	7547679	9100221	5077507	5465536	6866860	12357889	7028961	8.42008e+06	166.796
			324	9899186	13244261	9013510	9489743	6261696	6463922	8987326	8176817	8629857	8882696	7527231	8984375	5171304	5336124	7224837	11784917	6882127	8.35058e+06	167.314
			325	10657698	13433130	8693781	9742443	5833696	6378278	9382209	8040433	8760771	9492246	7536737	9030067	5323043	5320866	7016721	12630167	6827549	8.47646e+06	167.832
			326	10368116	13039072	9556865	10251271	5813215	6386539	8712733	7974529	9029271	9213420	7363737	9260154	5164623	5354515	7337291	12711333	6784892	8.4895e+06	168.35
			327	10267570	13566551	9270604	10247914	6477051	6479322	9075767	7998692	8901729	9325609	7719359	9085788	5291841	5581526	7010395	12415833	7048441	8.57435e+06	168.868
			328	10096767	13057870	9293802	9757814	5877089	6666704	8587047	7880692	8235643	9105072	7459583	9019577	5371623	5266577	7336442	12268056	7009990	8.37002e+06	169.386
			329	10697826	13517116	9408750	10016671	5867506	6441113	8728674	7899135	8795814	9394058	7561122	9089721	4943130	5569856	7373477	11568444	7021382	8.46434e+06	169.904
			330	10313849	12926478	9496115	9654086	6141519	6552278	8711174	8203327	8640629	9527130	7616071	9410385	5200333	5335794	7261826	12634528	6865569	8.49948e+06	170.422
			331	10207163	13227333	9833062	9866986	6284025	6586948	8882151	7627269	8746257	9339797	7810487	8915962	5419768	5273134	7126826	12128194	6946647	8.48365e+06	170.94
			332	10705709	13531826	9071552	10007114	6309456	6586887	8533093	8100394	8555057	8898014	7824923	9171606	5192710	5506577	7060256	12988833	6965069	8.52995e+06	171.458
			333	10011174	13429783	9494771	9574571	5936405	6462574	8592140	7889077	8835557	9485304	7474532	9173058	5390304	5460371	7309279	12294778	6873284	8.45217e+06	171.976
			334	10366640	13189014	9195854	10141714	6195494	6533070	8680128	7722904	9001000	8890464	7437526	8883731	5127159	5407124	7248651	12860306	6867304	8.45577e+06	172.494
			335	10263558	13563710	9370344	9861529	6233937	6631722	8687453	8025644	9073971	9149087	7475288	8934971	5364826	5545454	7210651	12282917	7090804	8.51564e+06	173.012
			336	9870512	13406116	9274542	9821971	6199658	6603304	8667756	7982923	8849800	9525275	7629942	9486000	5178043	5344897	7279384	13269917	6925088	8.54795e+06	173.53
			337	9812209	13132391	9261729	9411357	6375709	6543713	9148360	8102394	8857029	9634623	7663737	9178433	5398159	5189474	7157360	12335194	7062039	8.48611e+06	174.048
			338	9687302	12959623	9366062	9596329	6311253	6685504	9367058	7868135	9155843	9606232	7568410	9193490	5249478	5341546	7321872	11944917	7028892	8.48541e+06	174.566
			339	10010291	13501681	9391333	10089271	6327658	6480513	8771186	8032356	8819800	9374594	7441769	9048635	5316580	5480660	7100523	13149361	6741422	8.53398e+06	175.084
			340	9943244	13269159	9663083	9643014	6230506	6322643	8529465	8209865	8820886	9677435	7468365	9236567	5463957	5651794	7205500	12298222	7065578	8.51172e+06	175.602
			341	9285267	13275768	9558708	9907714	6015873	6591148	9150267	8143375	8639457	9679768	7522673	9208404	5529304	5342835	7141651	12495667	6830549	8.48932e+06	176.12
			342	9420628	13474232	9443542	9762829	6123127	6668200	8920128	8175327	8555829	9633391	7349141	9342154	5227449	5292175	7336360	11843806	6982098	8.44414e+06	176.638
			343	10064558	13353942	9743042	9897014	6139051	6774896	8791023	8142260	8666343	9181478	7804699	9455038	5350812	5513577	7234721	12741333	7071853	8.58386e+06	177.156
			344	9759558	13728116	9390844	10192343	6284000	6503200	8805523	8029510	8682043	9382667	7709878	9290240	5203623	5364010	6983488	12250611	6757216	8.48923e+06	177.674
			345	10357884	13647275	9392875	10010857	6187278	6397974	9063267	8132048	8632686	9076058	7554718	9419577	5439565	5570196	7242488	12428472	7018716	8.56305e+06	178.192
			346	10088419	13447899	9229635	10352443	6207494	6543148	9389047	8351933	9202671	10115841	7853058	9586231	5207261	5407742	7373942	12058083	6891000	8.66505e+06	178.71
			347	9912093	14100725	9679677	10341943	6045734	6436548	8992256	7899115	8873657	8836261	7696917	9714077	5216203	5216907	7147512	12085417	7011353	8.54155e+06	179.228
			348	10212733	14114275	9621562	10186914	6434873	6476896	8841279	7865846	8684600	9656174	7664385	9434452	5362188	5472804	7330326	12464000	7070510	8.64081e+06	179.746
			349	9805930	13698290	9605760	10344429	6353000	6588478	9159547	7892837	8572586	9514652	7687897	9439087	5458855	5411887	7331686	12646194	6872196	8610783	180.264
			350	10285023	14049203	9384917	10697714	5975468	6684965	9261640	8127558	8855300	9287536	7698481	9294077	5244507	5407495	7539186	13091000	7207598	8.71127e+06	180.782
			351	10127744	13803464	9361354	9925443	6217544	6754496	8909791	8096548	8795143	9220333	7690077	9458644	5522304	5405845	7477384	12359000	6938441	8.59197e+06	181.3
			352	9794372	14266000	9652448	10665286	6122962	6544452	9064849	8117808	8607543	9125522	7559500	9175760	5454014	5440784	7201012	11774306	6946108	8.55957e+06	181.818
			353	9773953	14059246	9444312	10254671	6259494	6694800	8982907	8149144	8511600	9488072	7676603	9462798	5273797	5629918	7189093	12280722	7040392	8.59832e+06	182.336
			354	10057698	14361058	9737854	9928871	6365810	6419713	9107837	7788375	8635100	9555928	7450154	9495423	5340913	5643010	7231733	12306278	7156500	8.62249e+06	182.854
			355	9680349	13946087	9351219	10196271	6032468	6953791	9141895	8042654	8881257	9517174	7490006	9527894	5536319	5433392	7280081	13125139	7282804	8.67169e+06	183.372
			356	9782895	13738609	9583948	9881629	6279658	6833765	8730163	7875269	8929614	9757116	7542558	9459644	5217855	5508423	7104547	12490528	6993598	8.57117e+06	183.89
			357	10189500	13417029	9455312	10465329	5963481	6512843	8953453	8082288	8713100	9563464	7556846	9542192	5444391	5706186	7172163	12133528	7080324	8.58538e+06	184.408
			358	9933081	13326812	9448615	10247286	6232544	6534861	9254058	7815481	8894757	9768203	7615788	9448240	5517855	5476144	7210244	12400222	6984069	8.5946e+06	184.926
			359	9435767	13835029	9759531	10018771	6259709	6682774	8733698	8014327	8904414	9169362	7603449	9613558	5666884	5569041	7105058	12461778	6983235	8.57743e+06	185.444
			360	9963674	13765333	9714417	10349529	5915962	6922991	8880674	7961990	8547557	9514232	7591481	9587115	5358797	5350031	7289500	12344639	7081098	8.59641e+06	185.962
			361	9813047	13559855	9917500	10485071	6465418	6866661	8592012	7837010	8544086	9307638	7663737	9681269	5264101	5359093	7421430	11449583	7320784	8.56166e+06	186.48
			362	9517221	14252261	9482719	10591671	6211215	6647983	8655174	8180615	8609243	9520159	7569250	9344673	5298507	5667959	7417256	12119056	7050843	8.59622e+06	186.998
			363	9410593	13865275	9600344	10621857	6010114	6767939	8596395	8153712	8745857	9479043	7575763	9344077	5402362	5665443	7410291	12225722	6813324	8.56989e+06	187.516
			364	9255558	13596174	9441031	10469414	6248684	6887974	8895802	7783288	8886057	9310290	7468814	9472635	5512826	5629546	7478500	12168333	7026343	8.56066e+06	188.034
			365	9500256	13171464	9368073	10221514	6339443	6750591	8989209	8424875	9021400	9839087	7655974	9317404	5240522	5622742	7559233	12500528	7211520	8.6314e+06	188.552
			366	9095442	13555304	9949458	10404871	6115975	6735713	8737826	8168625	8830014	9230478	7645058	9203885	5551058	5623062	7271326	12359278	6932284	8.55351e+06	189.07
			367	9123360	14037232	9969469	10567986	6095595	6762757	8599500	8054644	8589171	9780014	7671359	9488000	5510710	5485155	7683930	12354000	7093157	8.63918e+06	189.588
			368	9082198	14891957	10037354	10544486	6402443	6840139	8701802	8400587	9025271	9472449	7486154	9503433	5333783	5717907	7486477	12764722	6937578	8.74287e+06	190.106
			369	9350942	14473145	9600469	10714314	6106848	6894313	8864035	8562904	8724414	10035261	7624474	9792981	5497290	5564959	7403628	12534083	7094216	8.75519e+06	190.624
			370	9737814	14384130	10279906	10646986	6311886	6734922	8678372	8453750	8414300	9981580	7799160	9545231	5624116	5579979	7542337	12614667	7291078	8.80119e+06	191.142
			371	9232081	14709304	9857312	10269900	6246456	6750739	8844512	8464673	8904229	9324536	7564333	9585394	5581493	5505000	7644767	12709528	7135108	8.72526e+06	191.66
			372	8945628	14151623	9585146	10114500	6125696	6810991	8206547	8122923	8926614	9385478	7403808	9034462	5390884	5775670	7335477	12645333	7012480	8.52784e+06	192.178
			373	9288930	14684623	9988969	10307914	6346684	6744870	8775977	8118817	8891157	9210638	7397603	9705423	5321826	5473887	7395616	12714056	7153000	8.67765e+06	192.696
			374	9368977	14139014	9532896	10251529	6527861	6794157	8757140	8374865	9009729	9807130	7578378	9050519	5266217	5571680	7539535	12417194	7218108	8.65911e+06	193.214
			375	9469209	14437391	10128188	9671829	6576848	6719974	8556942	8356913	8957471	9779029	7444147	9466346	5626580	5688165	7370012	12948972	6874245	8710133	193.732
			376	9606174	13965826	9560490	10569714	6434241	6559217	8480919	8260269	9231900	9563551	7553712	9548510	5436623	5639381	7338244	12357722	7296912	8.67079e+06	194.25
			377	9130453	13921377	9486812	10520271	6146139	7012991	8482547	7959885	8638043	9439101	7496224	9539212	5641986	5569134	7414244	12083444	7268333	8.57354e+06	194.768
			378	9049849	15256072	9569635	10510000	6671937	6848122	9041209	8134087	8971786	9074797	7694071	9614337	5536000	5716351	7569860	12463306	6977206	8.74698e+06	195.286
			379	9088907	14937087	9513333	10297814	6343456	6772261	8737151	8325462	8772114	9328855	7648173	9493269	5623464	5696031	7436256	12718778	7134696	8.69807e+06	195.804
			380	9233605	14790319	9227583	10538943	6419418	6776939	8397616	8248337	8894657	9841333	7593788	9600192	5586058	5844505	7271733	12480917	6947304	8.68784e+06	196.322
			381	8668651	14807841	9206281	10568686	6659051	6704957	8581977	7933712	8841743	9465797	7626660	9552394	5492362	5663979	7558349	12317583	7303922	8.64435e+06	196.84
			382	8723988	14213725	9923177	10557886	6428722	6790165	8808570	8436077	9260171	9958029	7569295	9321731	5704986	5741144	7582326	13146333	7074235	8.77886e+06	197.358
			383	8952105	14066797	9372958	10322329	6435241	6695096	8775012	8090038	8821414	9771884	7674487	9474990	5480333	5633464	7481756	13330611	6795108	8.65727e+06	197.876
			384	8900733	13828174	9807052	10452071	6475266	6931174	8615791	8086452	9337271	9368696	7653128	9709510	5369667	5688464	7418221	12676972	7054647	8669017	198.394
			385	8800221	14275101	9457802	10606543	6647848	6703861	8652733	8446433	9046129	10027203	7637782	9881471	5496101	5779969	7416047	12068806	7372735	8.72452e+06	198.912
			386	9053477	14032377	9492635	10700229	6401582	6962322	9025651	8508673	8628600	9326478	7605397	9765087	5626493	5846072	7456395	12292250	7070971	8.69381e+06	199.43
			387	8728593	14103333	9741646	10752471	6284506	6771652	8976826	8461010	8833414	9434565	7643372	9745904	5444884	5576495	7701047	12536639	7167382	8.70022e+06	199.948
			388	8598442	14582884	9788906	10424457	6455241	6845487	8958942	8459442	8820271	9866246	7558038	9593519	5504319	5699505	7317663	12212472	7261147	8.70276e+06	200.466
			389	8712988	13602841	9518260	9981914	6339987	6865174	8658186	8528106	8884414	9338536	7473500	9311029	6018261	5807000	7672442	13196861	6918069	8.63692e+06	200.984
			390	8758651	14288000	9487885	10399086	6441924	6828374	8726884	8458471	8976514	9731928	7516077	9551856	5478232	5677103	7654430	12695028	7403980	8.71026e+06	201.502
			391	8713140	14179058	9421500	10470014	6398696	6645991	8637837	8496625	9084743	9781826	7520635	9570635	5656159	5776247	7568733	12538250	7141549	8.68245e+06	202.02
			392	9177174	14440580	9762625	10459071	6374797	6924157	9019000	8492913	8947157	9702870	7619494	9731423	5747145	6133732	7565349	13069778	7140725	8.84165e+06	202.538
			393	8684360	14036377	9668896	9996271	6607329	6723461	8486105	8349077	9074529	9764435	7514917	9527981	5525841	5785351	7400384	13233583	7251049	8.68411e+06	203.056
			394	8949895	14794928	9342979	10509414	6639190	6831357	8922930	8306385	8966871	9291957	7682083	9729096	5694087	5775062	7716105	12855306	7088735	8.77038e+06	203.574
			395	8884023	14283913	10163385	10236486	6876506	6915217	8509988	8601837	9349886	9825275	7630833	9610029	5773928	5828000	7582360	12259583	7038853	8.78648e+06	204.092
			396	8736070	14489754	9542917	10600071	6689696	6795287	8729628	8235442	9222414	9520826	7560186	9663692	5623797	5801216	7595326	11909750	7264931	8.70476e+06	204.61
			397	8989826	14431783	10031458	10257843	6347114	6655226	8354942	8584452	9122200	9579058	7614917	9425250	5700290	5681608	7504547	11799000	7077608	8.6563e+06	205.128
			398	8944872	14059449	9580542	10157014	6766063	6816122	8527337	8593606	8954714	9831087	7638878	9693740	5831913	5773309	7662977	12370389	7316127	8.73636e+06	205.646
			399	8990465	14945203	9699260	10318257	6549747	6942087	8676302	8090490	9261829	9346812	7603147	9278000	5621768	5830320	7591279	12492944	7395392	8.74314e+06	206.164
			400	9217047	14363913	10030521	10085329	6775684	6859617	8472558	8508115	9162429	9981696	7547647	9585587	5846275	5855670	7694151	13771111	6987578	8.86735e+06	206.682
			401	8993477	14586754	10304875	10407786	6611266	6986904	8758581	8536990	9259614	9454971	7572455	9436779	5822319	5944165	7750651	12586944	7284412	8.84111e+06	207.2
			402	9368849	13972348	9904292	10884243	7107975	7009704	8590547	8366269	9378243	9410000	7500013	9756288	5642667	5712546	7618442	13409722	7213882	8.8733e+06	207.718
			403	9201267	13965551	9977375	10485500	6614367	7008591	9104570	8341173	9346814	9998319	7597474	9624510	5791754	5896175	7579326	11774306	7208657	8.79504e+06	208.236
			404	10034221	14299319	9772375	10487571	6919443	7013852	8706616	8231413	9428057	9535623	7577910	9579760	5646681	6020763	7466070	12624611	6995980	8843545	208.754
			405	9413151	15135290	9690906	9900600	6766418	7076774	8418326	8582808	9184057	9684029	7161833	9969683	5404696	6113536	7794419	13024583	7038029	8.84466e+06	209.272
			406	8874419	14833029	9987271	10152914	6670658	6774878	8443140	8262327	9520129	9635536	7463410	9619154	5683261	6028031	7654151	12047944	7034108	8.74614e+06	209.79
			407	8837279	13944928	9633990	10354671	6938684	6807783	8623791	8130750	9227057	9542870	7464660	9683538	5636420	5920206	7431163	12981167	7194196	8.72666e+06	210.308
			408	9179698	14554261	9783583	10675414	6634000	6832322	8546884	8063885	9301986	9499681	7519558	9682769	5505058	5978227	7558767	12536056	7126167	8.76343e+06	210.826
			409	9282186	14607710	9561542	10503057	6710291	6928757	8783570	8315731	8984571	9568159	7413635	9487394	5411623	5875113	7816628	12953917	7423363	8.8016e+06	211.344
			410	8712791	15135087	10137990	10633414	7014278	6922670	8433023	8226365	9420500	9107754	7583782	9794029	5737710	5894722	7711058	12249361	7304441	8.82465e+06	211.862
			411	9252035	14767072	9857333	10119814	7047051	7024861	8545616	8312154	9269571	9412058	7567378	9846058	5741043	5980608	7636826	12579889	7140422	8.8294e+06	212.38
			412	8702674	14339957	10240417	10559900	7019392	6900200	8537453	8420808	9147471	9790217	7583788	9835327	5564812	5857990	7590651	12890222	7460696	8.84953e+06	212.898
			413	8970628	15160638	9777021	10308171	6900443	6836870	8719058	8013519	9260529	9671072	7890160	9577846	5558768	6133144	7518128	12603278	7215853	8.8303e+06	213.416
			414	8831372	14017797	9964188	10281157	6893038	6664061	8538314	8135462	8815214	9603159	7594038	10139779	5537029	6082629	7722093	13328056	7269275	8.78922e+06	213.934
			415	9649419	14210000	9876469	10535386	6760722	6955574	9008453	8039077	9421086	9369333	7578590	9660308	5628536	5987216	7896221	12695139	7112000	8.84609e+06	214.452
			416	9626547	14546464	9909094	10245486	6990203	7099626	8681558	8265231	9186414	10082391	7449282	10083990	5694174	5974515	7241012	12814639	7344382	8.89618e+06	214.97
			417	9462570	14705696	10215688	10305343	6994899	7127383	8736547	8301308	9049700	10213522	7346904	9658067	5961362	5893361	7509651	13352194	7331157	8.9509e+06	215.488
			418	8938837	14705725	9501417	10729114	6955430	6924113	8632140	8129846	9430014	9762420	7593564	9920663	5600130	5978660	7740488	12964056	7206265	8.86546e+06	216.006
			419	9492174	14203406	10115188	10781971	7009532	6824122	8551547	8505750	9082286	9980029	7678212	9888125	5813783	5898928	7777826	13192722	7405529	8.95301e+06	216.524
			420	9695791	14374696	9973177	10421486	6952380	6832339	8683500	8205192	9266457	9909304	7527596	9824298	5666319	6021856	7807035	12713417	7335510	8.89473e+06	217.042
			Background																		#DIV/0!
		Background Pre-Bleach	1	2698	35797	109500	3843	1975	15183	11186	1269	493100	2406	1776	304019	3899	4299	4105	14083	4167	59606.2
			2	3767	38754	135594	4129	2392	22626	4802	2067	496886	3580	2404	303029	11188	2732	6047	14583	3373	62232.5
			3	4628	40275	106312	14971	2228	26374	7849	4183	493014	3333	3147	293558	7377	3381	2186	10889	2686	60375.9
			4	7058	45826	96135	5443	3089	22800	1547	1856	493757	6304	2327	307596	6174	1103	4233	5944	2039	59601.8
			5	11744	63841	122740	4671	2620	19513	8360	3673	483129	11217	1385	326865	6565	2175	1360	7194	745	63399.8
			6	7488	47594	99010	614	1785	16852	5651	683	500414	14145	2506	298971	8812	1072	1140	3806	1833	59551.5
			7	5465	68217	119552	6071	1342	17922	5407	4250	501671	5362	1468	289317	13101	155	3058	7028	1735	61830.6
			8	4221	43942	108219	657	2696	14043	6349	4808	548114	4043	955	332212	8710	3938	465	6222	1608	64188.4
			9	8163	59058	110052	4557	2747	17722	8709	3779	471157	2290	833	303856	8420	2670	1500	14167	1745	60083.8
			10	2186	34957	117375	3343	1468	14061	2547	2144	517786	5420	2686	298923	7725	2619	1186	4000	1412	59990.5
			11	1209	46754	119302	9629	3165	23522	5337	6538	535471	7855	737	323875	4000	3701	4791	3639	431	64703.3
			12	4407	46333	117479	7971	975	19296	9465	9865	511643	9348	1173	335279	2246	2433	2791	1694	3275	63863.1
			13	11163	42841	124510	2071	1190	27878	9581	2154	477286	13014	2494	347192	5841	1206	1465	5056	2000	63349.5
			14	6140	28565	131438	6114	2013	19078	2384	3413	526986	8739	2981	320760	2754	2680	698	3611	1755	62947.6
			15	860	45130	116896	2843	1405	17948	11093	2154	549143	10855	4032	284904	9580	1959	2221	889	3265	62657.5
			16	3430	41739	108198	10286	6304	17930	9802	4144	547857	9841	3160	370904	8435	2124	1395	3556	2471	67739.8
			17	1744	40913	110344	2457	2519	14930	10733	1856	521700	7261	1276	319856	6536	4928	2244	21083	2490	63110
			18	4337	50420	121000	8657	1671	22504	11605	1885	427386	6029	2974	304260	4826	3175	2081	2861	4314	57646.2
			19	3349	47304	129188	6843	1038	19391	3035	4212	510743	8145	2660	298115	8783	2979	3058	10694	3108	62508.5
			20	7349	59232	111135	6000	6278	22183	9035	2356	502000	7014	1853	330721	4522	4010	3163	7556	1196	63859
		Background Post-Bleach	21	11186	55623	109062	7757	3165	15235	6442	1538	460800	11696	4750	309067	14188	2299	2628	9167	1912	60383.2
			22	8314	52710	105167	2814	3886	17713	5744	2779	494443	5464	2013	330702	6478	1866	977	5833	5324	61895.7
			23	8570	42725	105104	7614	1367	17713	4047	2577	507329	4739	1353	293856	8246	2454	2000	83	1186	59468.4
			24	7128	51739	89719	8543	785	17530	4872	5212	454400	957	3179	313298	899	4515	5372	4444	853	57261.5
			25	4035	33377	86344	3729	1367	17339	4977	4202	450129	1797	769	331683	2348	3320	2860	1917	392	55916.8
			26	9105	52855	132177	1771	443	17052	9081	3817	525157	3870	2244	322673	5797	4918	1721	1611	1275	64445.1
			27	8000	30725	116510	6986	2051	19574	1814	4029	479586	1464	1096	306548	4478	2247	2419	7750	6294	58915.9
			28	14186	38594	99885	15886	2215	15974	6884	1346	441414	7217	2179	315654	4739	3588	3640	7861	5098	58021.2
			29	5360	53522	113635	14529	2684	21574	6535	2769	513057	9551	1833	316010	4609	3433	1337	2222	6578	63484.6
			30	2523	62145	113729	4829	2532	23409	5756	731	418271	5377	724	288529	8391	2412	2128	14639	2088	56365.5
			31	3488	48681	110333	3214	4266	13983	8500	2221	498057	7319	1859	300288	1667	3423	814	194	5431	59631.6
			32	8163	31058	117094	7500	595	21948	2744	2885	475086	5246	865	295673	4362	474	744	2694	2735	57639.2
			33	5233	33261	118760	1814	1519	13574	3895	5519	472357	8841	4538	307933	8884	2216	1360	694	3500	58464.6
			34	4465	47899	95688	5000	2367	17991	2977	2788	444371	2768	1660	295183	3884	3072	2267	5722	3353	55379.7
			35	4279	46710	112833	3929	4329	20087	1535	7231	489714	4058	2846	346269	3478	742	3942	4722	1784	62264
			36	4640	50478	104510	2214	2975	16652	3407	1404	457157	2623	942	305038	2884	1423	1209	9306	2873	57043.2
			37	2349	46696	89854	4386	1101	27322	3209	2154	549643	2246	2846	301298	1391	825	779	14417	2725	61955.4
			38	3767	56681	121521	5500	3544	18774	9930	2115	495400	4435	3147	315413	2116	1495	1663	9278	1402	62128.3
			39	7209	50043	90708	6271	4886	12583	2070	1942	479157	7710	4353	368260	2348	124	2442	11389	1157	61920.7
			40	4151	46812	112146	4314	1342	16304	5488	1519	484871	5333	1212	312519	8884	2165	2744	2778	5049	59860.6
			41	5942	63696	120010	2357	975	13339	1442	1885	418543	6333	3481	305260	12768	3268	5802	778	1686	56915.6
			42	11477	49246	100958	5657	2532	14548	779	1971	501171	536	1122	306654	174	1402	2779	3139	1647	59164.2
			43	9093	38159	103240	2029	2823	23374	1314	3990	505414	1826	1212	284788	2841	2557	1442	1917	902	58054.2
			44	4674	41696	105688	7657	3658	12426	8186	3952	536229	10478	2160	304635	8652	825	1128	417	304	61927.4
			45	3558	37551	114302	6971	8000	21609	8628	1942	512714	12928	7250	315240	841	2814	1558	1417	1186	62265.2
			46	7105	31029	113906	6743	5709	21574	3709	3317	532957	5652	2295	297067	1377	2845	2081	2139	2892	61317.5
			47	7326	25696	93510	12929	6114	11452	5186	4413	502271	12986	1321	302288	9087	1722	3163	6583	1225	59251.3
			48	4605	31449	91781	6371	3114	16670	6000	6538	506129	3681	1590	334317	3754	907	1721	8778	265	60451.2
			49	3919	49768	123458	3857	5405	15817	12884	6375	485629	6623	987	296115	6275	2722	3988	6250	2882	60762
			50	8151	59725	117427	5314	4405	22209	5756	3990	464714	3870	2462	311000	4406	3959	3733	4861	1461	60437.8
			51	5640	47203	108021	4386	1291	27522	7686	3125	501214	2551	3910	282788	8797	3577	4360	9111	5333	60383.2
			52	6419	35087	93698	3529	2899	20261	872	5817	468014	4362	1936	307971	15580	3722	2442	2972	1824	57494.4
			53	10267	33014	75927	2443	2873	18183	5151	3510	464029	6391	1667	315558	5594	1928	2570	15917	1951	56880.8
			54	5860	29246	109073	4871	4063	12678	5093	4837	497957	8116	1724	321087	5638	2639	1512	4361	1725	60028.2
			55	3593	33986	106406	5486	2367	19826	10558	4923	473529	6261	1468	304596	9580	1082	2872	19667	2461	59333
			56	7221	47957	99427	6029	3646	13226	2105	7240	477943	2420	2955	318327	11029	2959	1477	10639	8304	60170.8
			57	1686	41522	102729	7786	2291	11852	4198	2471	472629	5449	2641	320885	3812	4794	337	5944	1500	58383.9
			58	4500	39667	98344	4129	1481	20565	3337	2087	457229	11565	4071	337394	4739	3186	988	1583	1735	58623.5
			59	5907	43246	123656	6843	3215	12878	13070	2808	430943	6290	2859	322385	1145	82	2058	7917	4676	58234
			60	2686	43551	97542	6114	2772	19870	1477	2240	488729	4333	9295	347875	5478	1804	2430	6972	5020	61658.1
			61	7233	49478	122031	10200	2076	21617	6384	962	488286	9406	5250	294135	4130	1990	581	6444	6971	61010.2
			62	6570	39290	106208	12114	3418	23052	4233	4452	488714	7188	4391	343529	5478	2289	267	14056	882	62713.6
			63	5047	43449	104260	7700	2380	17096	7535	1567	536171	7768	1468	311067	1797	1041	2419	5000	4461	62366.2
			64	5442	70217	112646	5814	5468	11870	7616	1856	472814	8826	3462	298875	2899	4526	2198	11972	1882	60493.1
			65	4279	44391	93229	4286	3684	16304	2081	692	496243	11667	2737	304817	8957	1041	570	10972	892	59226
			66	6337	48217	102583	4571	1772	19270	6314	3231	485500	8536	1795	298481	5188	2402	1965	4417	3873	59085.4
			67	4395	60014	106740	5043	1013	12078	4488	837	471886	16319	3737	328163	11841	3402	2500	7194	3539	61364.1
			68	7047	55507	110771	7014	1025	15209	6488	1183	491400	5362	2295	372202	11522	3031	1140	5444	3706	64726.2
			69	5477	39188	121677	1071	620	17261	15733	3558	498600	6667	1731	302510	1739	4093	1186	9139	2902	60773.6
			70	9442	43739	117844	3300	4139	19739	6384	1846	487929	9232	673	294548	3435	928	1919	1139	3275	59383
			71	7291	53391	101812	5071	5747	21139	5128	3019	472986	6000	2583	323904	2420	1216	3849	5778	2363	60217.5
			72	2267	42391	118115	7400	3582	13461	4279	1125	499200	3710	2840	302058	6391	340	744	8194	2392	59911.1
			73	6023	47275	121052	7471	3152	16235	12279	2048	460629	2696	1365	320135	5754	2320	3140	2028	2137	59749.4
			74	2151	33696	109188	1143	2886	14878	2523	3413	479500	1826	1051	292962	7174	2268	1500	6889	3814	56874.2
			75	2453	48101	114688	2314	1886	21574	6698	1577	497671	7681	3372	336337	7681	959	3826	3000	3206	62530.8
			76	3326	53812	118302	1586	2190	13704	4674	2317	546229	8855	4897	280933	10304	2289	1349	1972	2010	62279.4
			77	5291	88478	117167	9843	291	10243	3000	2837	528143	4754	782	340221	9522	557	2512	10250	7618	67147.6
			78	3302	57261	112104	9100	2354	28226	6209	452	479214	7391	2237	303029	14942	2598	1384	3000	4029	60990.1
			79	6035	42754	120760	12343	2367	23365	8000	4510	519543	4493	833	333087	5217	2021	1953	9889	4196	64786.2
			80	2302	48493	105531	5457	5329	22252	3163	4548	463329	5971	1532	319712	20667	1320	1837	8778	7029	60426.5
			81	8477	51116	118354	13100	4000	14365	5174	4192	503800	6826	2872	308538	1986	2371	2570	11778	3755	62545.5
			82	6035	48420	100010	9557	1354	14287	3628	885	520886	7870	3192	323058	5986	1495	1593	3000	5294	62150
			83	15512	47957	105417	286	2063	14643	3826	7375	514200	9870	1147	308510	5739	4515	3512	7528	1422	61971.9
			84	2430	38667	91260	1529	1696	19017	3756	5452	497129	2696	1167	293529	6754	804	3233	6194	1667	57469.4
			85	3535	48319	103875	4100	3532	20913	5593	4240	478629	7101	1026	322990	3391	1485	3372	5500	1912	59971.4
			86	7477	41855	86594	6800	2177	14704	4174	3077	511014	3899	3000	320529	3551	1928	1349	2861	539	59736.9
			87	7302	53942	119490	1500	2759	9965	267	3731	504357	2667	2962	293740	4435	2041	5767	4222	5167	60253.8
			88	8023	62855	91042	12671	5139	18652	907	4250	506129	3261	1705	295471	6812	2732	860	2917	1971	60317.5
			89	7384	48348	97219	7514	3266	19261	5140	4952	483414	3971	3115	276750	9449	3804	2279	111	1931	57524
			90	547	44014	98365	5800	5291	15791	9988	4115	469300	6493	2404	322375	928	1670	2302	12944	3363	59158.2
			91	5198	51710	90490	2629	5595	20157	6279	4096	453300	3681	2301	277587	16333	1155	3779	13500	1598	56434.6
			92	7756	52101	101250	1843	2722	23400	6105	1817	442757	11522	2596	335067	6290	2660	1907	2389	2441	59095.5
			93	2756	51348	110969	7243	3899	13626	3279	3327	477214	10217	3391	295750	8072	3804	140	556	1078	58627.6
			94	5593	44348	132281	314	987	20409	7512	4144	453343	9449	2128	354567	10580	2320	4000	4861	3441	62369.2
			95	3767	48942	105417	4629	747	11852	6779	3904	466114	11739	4224	328067	6449	3258	2744	8722	1618	59939.5
			96	1558	60290	89958	13500	2633	12748	4291	8288	480586	1348	3647	321923	5957	1505	2779	2750	1353	59712.6
			97	8686	38797	98385	3871	1203	13835	10558	5029	511143	3391	2994	354760	9899	4474	2174	1778	2245	63130.7
			98	8047	40101	95885	2857	873	13583	3488	4654	493929	2638	3455	352750	7855	4330	1698	1667	2559	61198.2
			99	4767	52319	108833	5086	2241	9730	6000	4356	479800	7072	3532	328837	17087	3670	2326	4083	4118	61403.4
			100	4965	33000	141177	10286	4101	13809	7698	1894	499729	8942	3038	298240	3623	1505	3512	10111	892	61560.1
			101	5977	29986	121927	5829	3848	13035	9174	471	455800	7101	2910	325269	7116	1371	5605	1389	1804	58741.9
			102	4023	39101	95042	6871	6177	21043	13744	2567	491200	9580	2032	314971	7942	2258	3779	14917	4373	61154.1
			103	3651	53159	113833	5457	2430	17539	10500	2817	446371	4159	3019	319240	3391	3990	2756	6250	1794	58844.5
			104	9674	47826	119542	2000	1709	14452	9581	2548	494714	8841	3154	307163	8275	1990	1767	5944	2098	61251.6
			105	6233	35696	98135	11329	2620	14400	7884	1654	448971	7812	6801	323423	9797	3784	849	12139	2108	58449.1
			106	5942	47290	94552	8186	1367	12617	5547	2625	551143	1696	590	342481	8275	825	1337	4972	1569	64177.3
			107	7267	41609	97615	5586	3215	22904	5442	1019	457686	7768	1545	310625	2681	2268	3000	10583	6716	58089.9
			108	4663	25232	124625	2686	6266	12722	4384	1692	442929	9130	718	334615	1014	856	2244	1972	1824	57504.2
			109	4640	43000	114927	7557	1367	11765	7128	2288	457629	1580	1724	307048	9710	3392	419	4250	2029	57673.7
			110	4442	33420	103646	14986	5316	14017	4023	6115	493943	4754	3006	334298	5797	1948	616	15861	2108	61664.5
			111	5337	52754	97531	5114	2342	14270	6930	5221	444486	5696	1968	335875	5362	3412	1360	1889	127	58216.1
			112	4209	59986	94885	3929	747	13748	2279	4365	451814	4812	2756	350750	2246	938	3047	6778	1176	59321.5
			113	3105	38986	92656	2629	2696	9965	186	269	442386	6304	256	323048	5667	1918	1372	6917	1873	55307.8
			114	4093	59145	102594	6729	2405	14748	5930	1173	480357	4058	1455	359183	4826	1546	7988	6944	2873	62708.6
			115	5884	32261	133615	3286	4975	12557	4965	769	493986	15609	333	319115	464	1711	2826	7472	1765	61270.2
			116	4884	56377	85219	6986	3835	9113	2081	1375	502143	9377	756	340423	7986	2196	1035	8611	4902	61605.8
			117	3605	52565	106406	5000	3684	19617	14860	2760	463314	3609	942	333519	7652	3670	1267	13167	1059	60982.1
			118	2570	54652	93271	7286	4152	12496	3488	2077	500886	5551	4429	333404	8638	1165	1953	9944	814	61575.1
			119	7302	66652	90875	7686	1354	13070	2512	2423	512057	377	3955	319144	9841	4938	1733	1528	2873	61665.9
			120	1942	41652	84188	9000	1557	17530	8977	4500	445271	6986	1750	300875	12493	5567	1023	9611	2667	56211.1
			121	2395	54623	93062	11643	4392	14443	4977	3644	455557	8928	4404	348154	609	1711	1407	3861	4931	59925.9
			122	3349	60275	99094	7214	3747	13687	6407	1990	505329	10652	1987	320375	14826	1577	849	13528	2235	62771.8
			123	4860	52507	91073	4314	3823	14122	5640	1298	510914	3667	2865	359760	1710	1856	2733	10944	1951	63178.6
			124	9209	53406	72896	7143	3342	13704	8884	2192	461414	8942	2250	351702	8478	2144	2407	7306	1755	59833.8
			125	4384	76884	100417	12643	2823	15313	3465	1240	439443	8710	1673	328260	4580	1660	2372	10056	1843	59750.9
			126	4395	55551	116812	2286	4089	10478	5000	3019	422443	3826	455	316750	4000	1443	1209	5889	1353	56411.6
			127	3523	39507	89698	3157	1215	16009	2814	2865	468157	13899	167	325154	2333	1526	1547	16250	1667	58205.2
			128	7988	50928	92583	9900	3013	14452	3907	1471	501471	5580	5891	318962	2826	2474	2279	861	1618	60364.9
			129	7105	61667	89854	2743	2000	11930	5174	3231	514657	2754	3019	316894	11464	2289	1570	6278	3480	61535.8
			130	5384	52638	93042	4129	4038	19374	3791	2596	465971	4391	2141	299423	7000	3175	2221	8806	8843	58056.6
			131	8267	53290	93740	11500	1772	13565	1663	1702	477829	7261	1660	332288	9942	577	2209	10444	3794	60676.6
			132	8523	45377	83500	3286	1886	21870	1186	3433	474686	7855	1705	331135	7623	2732	1535	2417	1216	58821.5
			133	7965	64261	94073	4114	5278	17000	3453	2240	435214	9754	1462	296404	3580	959	3279	10611	7029	56863.3
			134	3465	64551	99417	9586	4975	9678	2872	3731	411943	1928	1654	319721	2667	1876	1023	8278	2539	55876.7
			135	7756	46058	115771	1714	1203	18330	3965	2067	449686	4130	1667	332865	5203	2649	3337	4333	3167	59053
			136	3895	58841	97760	1214	1975	13191	4198	3385	467729	6855	3436	324077	6478	1639	1686	1417	5186	58997.8
			137	5430	38391	82562	4471	4152	16191	11349	2837	454757	3159	1737	339240	12478	3082	2523	19361	6245	59292.1
			138	4477	48812	93552	9257	291	20217	12558	1673	421457	406	1064	309952	8101	2155	802	7417	6137	55784
			139	3686	47681	83479	4314	544	22670	3023	3952	470900	5507	5814	359529	8884	3062	2442	2972	3843	60723.6
			140	3430	55522	85708	2757	1114	13991	849	4798	462171	4681	4410	376087	7565	2196	547	10389	2147	61080.1
			141	3965	51580	91208	2543	2013	9426	6465	1010	490371	2638	7538	319865	12928	1402	523	8083	3157	59689.1
			142	4174	34203	89365	3200	4633	14904	5512	2712	498571	1377	1814	333173	6638	2433	3651	6333	1069	59633.1
			143	4337	40884	107823	10643	1759	21696	4570	2817	494271	8797	2545	312894	3159	2701	244	1722	3441	60253.1
			144	5430	46551	107219	614	3380	13026	9535	1163	471000	10275	3269	332702	8884	1505	1174	8722	5431	60581.2
			145	849	44638	91927	10314	4709	10183	8000	2442	489786	10623	1647	328010	4783	2515	1977	4278	7647	60254.6
			146	721	59942	98969	9614	2886	15530	2895	5644	510257	7130	1635	352240	4087	1505	3465	1167	3912	63623.5
			147	5267	34957	83062	5629	5747	17548	4360	3817	423057	13609	2244	352942	348	5835	1616	6778	3471	57075.7
			148	7372	51159	105000	3157	3405	15965	3186	962	450771	5855	1936	366654	3174	2897	1453	8806	2559	60841.8
			149	1523	47652	81583	4157	4734	11974	12314	1923	424200	2261	2538	390240	3826	3247	6535	3500	1098	59017.9
			150	14256	34304	112792	15200	3481	11922	12012	1875	490486	1246	814	373702	3594	2443	5651	11806	1078	64509.5
			151	8453	27304	100604	6171	3177	18304	6523	1173	464086	3870	4391	344471	6435	1969	849	6889	3343	59294.8
			152	1988	46594	87812	2000	3911	15983	5349	1212	471457	10043	1974	337067	2913	1134	1035	7667	2108	58838.1
			153	5233	35855	107688	5800	6076	10009	2233	1279	468357	7000	1359	318173	4609	2196	2105	2972	2510	57850.2
			154	5267	48986	92510	14900	4177	17087	2779	1375	453014	4884	3667	331346	6667	1278	3488	3583	775	58575.5
			155	6186	60304	97635	8000	3089	17574	2640	1375	480700	5971	3808	331865	11768	1093	3395	18278	4059	62220
			156	3570	50826	89781	10886	3190	14322	2453	1981	452000	2841	6641	352279	2942	773	872	7778	3304	59202.3
			157	8058	46246	103802	12614	2582	11183	5616	3981	505471	1333	3128	376337	10667	4196	4291	5556	6627	65393.4
			158	4035	62478	102292	2600	873	12652	8430	2712	462886	11348	4859	358663	18768	1216	2221	1583	3804	62436.5
			159	4023	48130	91344	7343	1038	13835	8279	4606	456929	10275	2974	318683	4667	3289	1360	5306	2196	57898.6
			160	7953	52551	91021	2214	1658	19600	10651	2663	455486	7246	4590	327788	7565	1835	2849	10972	5225	59521.6
			161	7116	60696	87938	10600	1165	12635	13547	3750	534186	9319	4276	347692	8696	1361	3326	13417	4216	66113.9
			162	3070	59681	77073	7286	2886	15800	2500	4615	429857	8855	4192	361288	5333	3010	337	833	1765	58140.1
			163	2593	40493	77802	6429	4392	13565	5151	2913	445857	10826	2128	356192	8420	2907	3674	3528	2902	58221.9
			164	12302	36348	79250	2057	3190	13913	2593	4731	447986	5681	2442	359337	8406	1227	930	24389	3441	59307.2
			165	2523	50435	90146	8814	1342	14452	7930	2000	454243	9855	3327	329067	8116	1485	2105	889	3039	58221.6
			166	3116	39014	85552	6457	4392	20383	2651	2240	447114	8754	3378	361529	7232	2000	4814	2389	1196	58953.6
			167	3558	43855	101156	4014	3316	11504	8081	1971	462257	6855	878	330029	8971	1969	895	2028	1559	58405.6
			168	302	44333	90604	4757	4329	11496	4267	3529	439157	1174	1750	327144	8406	2186	1826	3472	3176	55994.6
			169	6512	49957	66635	3829	5076	18191	3349	1510	464657	391	2179	350010	6942	1196	3419	9389	686	58466.4
			170	15547	44884	81135	1657	6823	16896	3105	3308	490314	2783	2205	347413	14145	2155	1314	5056	3412	61303.1
			171	3733	26812	78406	5414	3759	11139	5151	2231	434814	5754	1442	304779	4710	1124	2012	10861	5520	53391.8
			172	9523	42304	74865	4286	5835	11939	5047	3471	477371	9681	3641	312500	4246	1155	1837	9667	1520	57581.6
			173	3209	52870	86135	6914	1228	17870	4349	3548	489314	3725	2365	336279	3188	2165	3872	1722	520	59957.2
			174	5058	44000	78240	9343	5291	16687	1826	5683	445129	5826	2756	352462	2130	2454	6023	6889	784	58269.5
			175	2581	57435	106271	3400	5709	9426	3442	6625	461314	8304	2962	356212	5145	1474	2058	9333	1147	61343.4
			176	8105	38116	100021	10043	2494	12791	1302	1183	472314	6594	3071	364885	1841	2412	1023	5944	775	60759.6
			177	1558	45739	108979	13257	3127	12861	733	1221	499257	5942	2718	340538	3014	1722	488	10556	1951	61980.1
			178	3140	56217	92865	2629	1620	13965	4023	4750	456943	9812	4058	342231	10449	515	6581	2944	4471	59836.1
			179	3953	45609	91979	7129	3684	8939	3581	3692	503700	1942	1058	366596	8217	2598	4116	8278	4608	62922.3
			180	9744	46348	80229	4843	1101	11609	11756	3606	448800	2043	1513	334663	4536	2320	4477	11083	1647	57665.8
			181	4872	41145	85031	12400	5152	12183	13465	4038	428143	4261	2282	317981	3942	2711	5209	2500	7804	56065.8
			182	6267	43855	95781	2557	2038	10878	7791	779	474214	5188	2686	364173	7739	3536	2186	4972	4245	61110.9
			183	8837	40275	85885	3886	1937	15096	6105	1077	454071	9536	2314	363606	6203	2505	3674	9639	3676	59901.3
			184	14140	58304	100635	1286	2848	14339	3500	1212	444800	1913	3686	363885	2348	1660	2791	1472	2510	60078.2
			185	3221	55406	96833	10329	873	10148	3081	1058	448357	4783	2263	381904	4913	1402	3244	6528	6608	61232.4
			186	13547	53884	81104	8486	6304	8374	9093	3962	448329	4652	2635	350952	2464	3227	663	3861	4010	59149.8
			187	3674	51841	66156	7086	4139	8930	5233	1548	465600	5478	4519	361779	9188	3124	1058	2444	814	58977.1
			188	7395	54957	81198	3257	873	17043	6233	2885	435014	6812	3449	337635	1087	3629	4326	667	4696	57126.8
			189	8512	46232	98094	8186	1025	14304	7081	1827	526843	5391	2673	325577	4841	2969	7605	1028	7314	62911.9
			190	7093	55580	72885	6114	899	19217	12605	3779	444257	5348	1936	343404	10435	2598	2081	5167	2108	58559.2
			191	4907	47014	80615	4271	1025	23435	2767	971	429186	7623	2647	356663	10609	3175	302	1750	2471	57613.6
			192	8267	61710	102792	2929	4899	14191	6965	1808	483629	6391	1885	328183	507	3000	802	9222	3196	61198.6
			193	5326	32652	87958	4543	1456	11757	1372	5856	406843	8594	2179	369692	6058	5763	2023	667	6500	56425.8
			194	9593	33391	77177	2414	4899	22357	5558	2154	450771	13246	1481	340144	5362	1474	1314	8583	1039	57703.4
			195	5663	41043	71542	5829	1570	17374	2721	1788	472829	8826	5923	358346	2203	3299	2419	8306	2049	59513.5
			196	8465	52609	93354	6900	4253	19983	4698	3740	492271	8420	7429	321615	4087	2577	1384	12250	4304	61667
			197	3663	39014	77771	7357	3304	12930	12884	5115	445271	7159	2686	321365	9116	2515	640	8444	2314	56561.6
			198	7012	64290	68583	3900	3519	11922	4523	3567	407857	9464	3936	338635	4304	979	244	6694	2892	55430.6
			199	826	34565	71740	2129	1089	11739	3965	5452	457586	11275	1718	343125	2638	1165	2512	4000	1480	56294.4
			200	3314	44884	73010	8457	2937	16052	6640	3587	481443	3855	2558	388712	2623	2938	3291	2528	1578	61671
			201	395	55406	64719	7629	6089	8783	1244	3404	453171	4768	2763	317298	4667	6299	1500	1222	1755	55359.5
			202	7977	47130	85823	3243	671	13617	1965	2183	479000	7870	1590	372990	4362	3010	1686	1472	2088	60981
			203	7849	45783	85062	8686	1722	6478	4105	1654	447971	8029	3359	368173	6696	1660	488	639	7225	59151.7
			204	4140	70609	85656	9629	2177	11896	2256	1923	467443	6275	4583	317606	3797	3320	930	5500	3363	58888.4
			205	1360	61130	88115	11457	1962	12270	5558	2817	489257	7000	2167	339048	12986	2113	2221	3806	627	61405.5
			206	4651	32928	80969	7086	3304	13061	5384	1750	458329	8667	1372	359106	6580	3010	3186	1417	1804	58388.5
			207	3395	45420	79771	11657	5101	20035	9105	5269	443057	8159	1872	356452	6971	5691	2279	14417	2755	60082.7
			208	6593	40899	67802	11943	2962	14365	2570	1990	529914	7884	1763	351731	11333	4031	465	4306	2304	62520.9
			209	6430	42913	73115	13143	2658	13948	2023	6346	455471	6072	1468	348308	6174	2711	2058	6333	2088	58309.4
			210	5663	43145	90010	5529	5101	14974	10395	5500	482729	5290	2019	372837	4855	1412	2384	12028	1176	62649.8
			211	5395	50797	73802	4986	3684	14852	7198	1510	458900	7536	1705	367904	7739	3763	1930	6111	7647	60321.1
			212	4698	52348	83938	5457	1848	23652	5942	2308	497200	2696	3128	378567	11174	4134	186	3139	3108	63736.6
			213	3814	41420	94823	2500	1342	13730	5907	2827	470514	3101	4910	370577	10797	515	3535	4000	4265	61092.8
			214	3744	32420	82427	7514	1899	19843	3151	1942	485114	3594	3045	342875	609	938	1093	8861	1990	58885.8
			215	9337	54101	74875	8614	4759	22339	13616	962	506400	6101	1590	350769	6855	1443	593	4417	1363	62831.4
			216	4698	46188	70417	4829	1468	24130	10023	5019	465971	9435	641	366394	3319	2423	1500	4583	1333	60139.5
			217	7349	42391	81875	12929	1354	14913	5651	2462	509486	4652	2263	380000	928	2979	2442	4583	3598	63520.9
			218	2942	40464	83146	7457	1266	14209	3070	346	431671	5565	1359	359538	7232	2216	2442	2389	1382	56864.4
			219	5837	63029	84979	3514	2937	15913	5953	1154	417686	5957	3256	363808	6275	1938	767	1444	4588	58178.5
			220	7035	29696	86542	1786	3025	15452	7209	327	472229	9174	4936	343077	8333	1567	2814	1861	5402	58850.9
			221	1709	51710	80750	9229	241	8678	4826	2808	420500	7580	1808	332163	10362	3722	2349	9861	2843	55949.4
			222	3721	48812	74667	6286	1937	17035	6860	1558	478557	4406	1609	391413	7493	938	2151	6278	1863	62093.2
			223	7802	37464	83229	6229	2709	10774	5012	163	469571	4000	609	371558	3478	2670	8233	13667	1255	60495.5
			224	4837	48594	79010	7871	1190	12765	9233	1385	431743	493	4558	331740	5957	6175	2942	9056	5990	56678.8
			225	6279	62420	70052	4357	3734	19974	4860	1635	434014	7913	2936	362462	12435	3392	2058	3694	4069	59193.2
			226	5267	56333	83990	5071	5557	10513	4593	1538	510414	4594	1391	352337	1638	4732	5151	14167	2892	62951.6
			227	7407	44507	72198	4657	2342	11122	2872	5962	440914	710	2808	350721	13768	567	4547	3333	4637	57239.5
			228	7558	41957	91042	4600	6266	11009	6267	3817	432386	8493	1840	369865	4609	1309	919	3806	6804	58973.4
			229	5128	40681	90594	7214	1835	13157	4198	3019	446343	8928	1923	352413	6246	412	1244	12778	5373	58910.9
			230	6814	45159	72646	4457	2278	7478	1860	2173	474357	7971	1603	382538	10826	2454	3209	3694	2108	60683.8
			231	5767	64551	117240	2529	6975	14661	9047	2625	398786	10855	1436	334625	4551	5557	2349	2611	5137	58194.2
			232	4488	48609	74292	6414	5013	10965	5093	4913	446071	12333	2468	360452	7290	5031	4616	4667	951	59039.2
			233	5116	55478	84656	3229	2127	13626	558	2096	433043	12594	1071	352865	5623	474	2605	12083	2431	58216.2
			234	6628	53493	49948	5557	2418	8139	4977	2788	500586	9319	737	349500	5913	660	2116	2139	3275	59305.5
			235	6477	42304	70406	10543	1582	10904	2849	1567	448386	4710	2968	291529	3478	897	2465	13778	2647	53970
			236	2709	54913	80073	6486	3797	13661	6860	1885	422043	3986	3147	352173	5710	392	663	4750	1598	56755.6
			237	10233	46580	74969	11329	1797	21696	11035	3865	403586	7087	2103	363894	1536	1608	1523	2556	4569	57056.8
			238	3733	50768	72750	12357	1633	11591	2035	1000	452129	5739	3904	343577	3145	1526	2035	250	4157	57195.8
			239	12733	35507	82000	4186	3253	12296	9221	3615	424771	1681	1244	328433	4826	1052	3919	2361	4912	55059.4
			240	5047	74145	84354	5600	2127	12809	5698	1750	420586	2290	4333	366404	5986	2773	3349	6278	2971	59205.9
			241	4407	61391	72969	11543	1506	22643	756	1606	493043	8449	846	329269	5957	1876	2733	5583	2833	60435.9
			242	2733	41913	67333	6771	1468	6226	1826	1625	424771	3957	1885	375808	11768	3113	3070	4000	4010	56604.5
			243	4395	67246	68656	9200	2810	11252	14826	1615	406929	3072	1635	354029	8087	2113	2465	5500	1020	56755.9
			244	1360	48667	69552	3914	6203	9409	1105	1154	467057	4145	3109	338615	6739	1402	2058	10583	2706	57516.4
			245	4279	52768	82948	4271	5481	15696	2058	1038	435286	2710	923	378538	6493	3814	1267	7722	657	59173.5
			246	6151	43174	83094	2257	2570	11304	1244	3077	421314	2667	2019	321433	5696	4526	4128	10167	1255	54475.1
			247	10116	48203	74542	15886	5810	13200	4430	4558	441857	1391	2154	393288	1145	3557	1733	3972	4951	60634.9
			248	8767	25986	94781	1386	4582	11835	7535	4519	441843	7507	4256	310808	3580	6000	3105	3722	1471	55393.1
			249	3023	58275	74656	7471	6772	14661	3849	3721	433500	12333	3750	375808	4464	2753	2093	5639	2314	59710.7
			250	8302	41261	76802	6271	5038	15609	9826	3577	432129	8696	3141	323077	6420	2887	1744	4167	4520	56086.3
			251	11395	44725	86062	8943	5291	14913	872	5240	430700	3826	1481	330221	9319	2495	1477	5306	1667	56701.9
			252	6942	41884	111885	8357	2911	10635	3977	4683	462571	1304	4737	330231	3362	361	1395	8167	2608	59177.1
			253	8116	70348	98729	11086	4582	12652	2802	5808	435429	1783	2391	298654	5696	6309	1663	2500	2549	57123.4
			254	5035	66464	78562	5814	4177	14417	6465	683	430271	4710	1891	332885	6130	4423	4151	8417	3843	57549.3
			255	2640	49870	75000	12057	9734	11009	6826	2846	417229	5029	1250	281308	4855	3546	2360	12500	2255	52959.6
			256	13279	59812	81448	7671	2215	13235	9930	3808	420314	1841	3853	342548	3261	2784	3221	10111	1755	57710.9
			257	5302	46522	85156	6700	3848	17322	6686	3067	416486	10101	1500	341577	3348	3598	1186	9694	1559	56685.4
			258	3174	52348	75010	9514	1367	15070	11430	4702	465700	2913	2058	330615	10609	6464	2663	8694	1137	59027.5
			259	3174	33652	93146	4529	1392	6557	7233	2942	468543	2145	1032	308231	5710	2464	5488	9833	882	56291.4
			260	6407	61551	89917	12114	5519	8130	2756	3327	441614	1594	2718	339404	5391	1701	1953	4222	2353	58274.8
			261	4174	43913	71250	7457	4165	14139	9605	1115	434571	1797	1000	360913	3942	1505	1698	7361	6902	57382.8
			262	5186	42783	68104	5057	3380	17104	5930	375	479500	1971	3513	354615	4058	1072	1337	2083	5794	58933.1
			263	9360	54275	91469	11829	3962	15339	7349	1596	445143	2536	1083	315010	4536	1113	465	14000	4196	57838.9
			264	7116	48783	60354	4314	418	13522	3907	2183	416943	6739	1487	360327	3507	2268	2174	1028	1912	55116.6
			265	8023	55783	74125	7929	3506	16843	4814	4933	452286	9000	2910	296683	1203	3082	919	8778	4088	56170.9
			266	7837	74043	95719	10129	2722	12435	4140	13115	481800	7391	4173	361683	10000	1464	1372	4889	863	64339.7
			267	7326	54826	69302	5100	2316	10174	4570	9865	514343	2609	2071	353308	4623	1000	1616	2194	3608	61697.1
			268	7826	81609	77250	12371	2911	10313	3686	7635	441286	4217	1474	393394	1319	1206	221	3083	3284	61946.2
			269	4279	56826	93510	629	5101	12348	698	2692	460229	7304	2962	362433	7739	1268	4070	11056	5078	61071.9
			270	3035	60174	86146	12671	4203	12104	8384	4212	466571	6507	987	376000	5072	1505	3616	4694	6490	62492.4
			271	1907	49652	102698	11957	5620	7313	2872	2087	460214	5754	1667	319385	11058	691	3442	18000	5676	59411.4
			272	2581	56971	89927	2286	2165	8861	3558	4904	480857	2319	2526	315913	2696	1412	4151	9056	4980	58539
			273	3209	37696	76458	657	2582	8409	2372	2894	437914	5043	3154	392721	4116	1247	2523	3083	5451	58207.6
			274	5128	47246	64427	4600	3595	10278	8988	1298	456929	3928	2474	331692	3928	2928	1442	10083	5588	56738.4
			275	7023	63159	72219	3057	1671	19330	4430	4048	456943	11406	1654	358625	5942	2835	2337	3222	4647	60149.9
			276	10721	51797	75958	4600	2152	7730	6849	3375	472971	5580	3744	395625	3696	2103	1686	4250	4039	62169.2
			277	8860	26812	91010	4000	1481	14991	1512	1846	461429	3290	1353	354365	6928	4474	3721	10194	4461	58866.3
			278	7477	70913	85469	6443	911	12122	5209	1731	471771	15275	2340	346029	10768	3856	1035	11083	3196	62095.8
			279	4000	39725	65979	8971	1316	6791	6640	4731	504729	4855	3763	360519	377	2124	1523	4556	3902	60264.8
			280	6116	57913	99083	3386	1342	12374	6314	1856	454386	6725	929	346163	4855	4103	360	7528	2020	59732.5
			281	4198	56319	63573	8714	405	12843	1337	442	464657	5246	1942	319923	2188	2278	384	4389	3706	56032
			282	2698	38145	92510	3914	278	13183	7605	1173	468871	3087	5186	342490	5565	2392	186	4000	1578	58403.6
			283	3849	54971	96062	2771	899	11139	10744	3192	442471	7551	4583	347913	3116	3216	5849	1167	2127	58918.8
			284	3360	53841	83677	5586	7747	13026	5500	1885	426871	9493	3199	395538	6507	1639	1698	7111	2941	60565.8
			285	2895	53246	78344	7771	4532	17748	2453	2240	450871	12058	4365	339163	12522	2443	3988	1778	2931	58785.2
			286	7535	52391	80333	9886	5228	15704	9907	1404	432557	13130	1808	388769	5087	3196	2907	3306	1176	60842.6
			287	8279	37449	64073	8886	8608	12348	12988	1865	471257	7957	814	342288	4754	2402	791	4667	4461	58463.9
			288	6337	58377	88833	7514	6418	8391	4279	1587	432471	5609	4423	340654	1797	1608	384	3028	3529	57367
			289	11814	55565	72208	2629	8405	10809	9523	1923	443900	9884	4218	345183	2565	804	4674	1667	1490	58074.2
			290	4093	57536	72417	7357	7190	16113	5686	4644	407057	5101	4218	341375	4942	3237	2605	9861	1265	56158.6
			291	6558	38275	69062	2429	6658	13687	4360	5202	452529	10159	2096	344567	5246	5598	2860	4889	1775	57408.8
			292	7105	42652	70000	1671	3861	10991	4849	5413	455600	2754	2147	341327	5565	2825	1163	4583	2716	56777.8
			293	3116	52594	93979	5700	5494	15452	3767	1442	427757	1841	3564	355933	4536	2619	3209	7944	4471	58436.4
			294	6453	46623	75198	5371	4114	13043	3744	2606	419829	9406	2622	340087	3812	1763	4640	4889	833	55590.2
			295	1802	46623	69073	6371	4494	13843	3314	2673	430671	9739	2141	402087	2580	7536	2233	5750	1343	59545.5
			296	3233	39101	65698	5757	6772	15600	1907	2452	422200	4797	1551	345769	3319	3649	4081	11944	1088	55230.5
			297	8721	58043	76792	2600	4228	13391	7372	4442	455157	1986	3019	373644	8072	6278	2326	2306	1265	60567.2
			298	4244	76203	59990	6071	2747	15687	7233	2990	439671	8232	4282	342663	6319	2845	2465	10944	2804	58552.4
			299	7337	48377	71875	4357	2025	11861	4291	5885	423443	8130	2045	361606	10536	2072	3128	6583	2000	57385.4
			300	3349	41841	74979	1400	3190	9357	4767	4029	457629	5551	2622	346827	9232	2969	3163	5944	2206	57591.5
			301	6221	44000	76469	9357	2468	8583	2849	1231	518843	2261	1885	329510	5319	2165	3721	11972	3480	60607.9
			302	3140	54580	70708	5971	1405	17209	16058	750	472357	4362	1596	357913	8377	4124	2674	1111	1549	60228.5
			303	8105	35000	73198	5429	1177	11583	6535	3298	499143	6377	3590	374692	5754	2660	2302	4889	1912	61508.5
			304	8628	62870	66510	1943	1127	11539	9267	4337	487714	9188	1192	367337	11826	897	3756	778	2412	61842.4
			305	5721	31464	78104	2871	3291	12635	4721	3029	445800	6464	3756	395990	13652	1289	4279	944	4431	59908.3
			306	11279	43377	96833	3600	2620	7261	7663	2798	441371	6696	2731	364635	2913	2144	3209	556	2294	58940
			307	6535	45551	71760	7500	4253	13461	1674	1663	462529	15493	3564	350067	11145	2155	1860	389	5588	59128.6
			308	5093	36841	77729	10357	2848	12461	8000	6096	437900	8217	968	379010	6754	711	1686	3528	3167	58903.9
			309	1279	54319	71531	4329	5506	10687	2419	2413	479657	6145	2865	344365	2333	1423	1837	3556	4255	58759.9
			310	2058	49130	96375	6457	2759	11304	8302	5442	481529	5406	846	428058	3420	3113	1791	4472	2696	65479.9
			311	4326	42681	80479	29	7228	10652	4593	1587	490057	5420	3442	387394	6797	825	2047	2694	4147	62023.4
			312	6267	48493	81229	4443	911	11409	2407	3558	525543	3130	3981	377750	3145	3113	1105	8111	1225	63871.8
			313	3860	34899	77719	7857	2911	15696	2663	1673	449686	2609	1744	381894	4942	4918	1163	6528	2304	59003.9
			314	2384	35043	65365	3371	3063	10504	5360	1529	425843	8029	1494	353462	1333	1887	895	5444	3784	54634.7
			315	4826	53942	79250	5229	2772	14452	5488	7240	479771	6043	904	363125	2101	1938	3116	1444	2333	60822
			316	3721	62449	78094	8100	1418	12826	3709	4644	454700	1043	1500	387356	2986	4464	1756	1917	1716	60729.4
			317	5721	56406	67510	11414	7139	13017	5605	1798	447571	406	1571	353163	4406	5041	4174	6917	2206	58474.4
			318	2698	68420	63969	2071	3253	14296	8186	2250	409057	3594	1147	375183	6638	1330	1314	889	814	56771.1
			319	12128	68696	81760	8486	2532	9348	9581	2913	502100	4507	2686	344394	11507	464	1384	9611	2294	63199.5
			320	10058	66130	77427	11814	7873	17435	6047	3913	471129	5725	3051	358952	1957	1175	2326	1833	2373	61718.7
			321	18512	46623	77604	3014	1380	11226	4477	1981	468014	2652	1622	348846	10319	1371	1895	3444	6059	59355.2
			322	4360	54304	69500	3143	1734	12130	4314	1510	507557	5507	7872	361067	4768	1660	2430	2417	1225	61499.9
			323	13570	39362	66958	4086	165	13530	6093	2308	530671	3536	872	351635	3681	2722	1012	2667	1686	61444.4
			324	6977	34768	83062	4471	1203	16452	4023	3279	468300	3348	481	337173	3058	1763	2407	1583	4196	57443.8
			325	5070	38406	72281	3157	1000	13078	5442	1769	444586	2246	1545	348596	7623	1526	4593	11861	490	56662.9
			326	3000	43957	84854	5343	1253	10661	3686	6019	449914	8203	1199	356587	5623	1526	4326	7944	4657	58750.1
			327	9302	54536	69823	4829	4291	12357	6581	3971	462829	6246	3769	358635	7043	2763	3453	3528	1108	59709.6
			328	6488	46623	80771	12443	2253	19130	1453	4558	466800	2130	2135	333317	2725	2598	2628	1333	2961	58255.6
			329	3907	54116	73771	8757	4266	16383	1360	1423	437586	5174	2115	401558	7333	1711	826	8028	5225	60796.4
			330	10930	49986	73062	3414	797	14704	3570	2962	426629	4638	1910	382135	5913	1093	4012	11750	5324	58989.9
			331	3302	29551	80792	8386	4165	11965	2977	673	438771	6348	1679	335423	2957	1969	2907	5972	1971	55282.8
			332	4058	48058	89458	5943	1304	11296	3023	2019	497614	5029	513	373038	7043	2856	4698	3917	667	62384.4
			333	5593	45348	77750	7243	3506	13530	7895	308	418271	9116	2385	364144	11928	1258	5698	1583	4196	57632.5
			334	3384	43609	58302	6029	2519	11687	6047	3413	443443	4522	1724	361452	3739	608	5640	333	784	56307.9
			335	2965	37536	66344	1714	2253	16661	1244	1913	435629	4014	2712	375702	5826	1289	4081	3778	3794	56909.1
			336	8209	42986	70167	6243	2797	11061	12430	3308	455071	10029	2365	335240	3232	3938	4163	19000	4912	58538.3
			337	6244	34986	72469	3729	7013	13443	13302	3731	459929	15841	6731	375663	652	1546	2605	13000	2265	60773.5
			338	4593	38377	71427	7057	1949	6539	5744	3183	454429	3246	4872	366471	4841	1711	1128	2583	716	57580.4
			339	8779	51203	84125	4500	1405	9443	9640	1087	463357	1623	3936	424846	3362	701	1326	972	5216	63265.9
			340	7000	28203	71885	3186	3203	8904	13221	1962	446529	8362	3147	385942	9188	3309	3372	861	941	58777.4
			341	8640	52913	60719	3600	1152	13930	12000	2365	472143	3884	5628	335433	9261	6062	1826	917	3725	58482.2
			342	9802	25464	60052	2886	759	11096	11256	4413	448343	8188	1224	370106	1493	2052	3477	12833	6735	57657.6
			343	7605	47507	67531	5186	2519	11696	12256	5962	434600	7522	5199	326269	7739	2464	3779	8833	3922	56505.2
			344	4430	39754	63240	4086	1215	12843	13302	6183	409729	3333	1006	350712	8681	3701	2628	9444	4755	55237.8
			345	6326	40942	89812	929	747	14957	8035	4058	441657	7072	1724	385308	11623	1361	2756	6972	2784	60415.5
			346	2442	52232	55771	3114	2759	12504	2523	1413	476243	1855	4564	337962	3087	2876	2930	8944	1324	57208.4
			347	1291	57217	69042	6286	3506	11226	3756	6029	522186	536	2808	347375	4507	2206	3047	1222	2275	61442.1
			348	5151	33754	67677	6871	3924	8130	5733	2452	448314	5971	3513	340240	9783	2670	5953	611	1422	56009.9
			349	2651	34072	58417	2043	3949	19183	6663	5788	496300	1797	385	367038	3290	577	3977	11000	2598	59984
			350	3826	55130	67490	1114	2000	17504	4674	1798	422543	3000	2051	356365	2754	1330	3302	4139	5000	56118.8
			351	7105	37217	79062	4500	1646	13070	465	4202	484043	5000	1385	339346	3739	3134	3081	3861	3775	58507.7
			352	5081	43710	75417	6857	8278	11687	5919	3125	461914	1899	2103	352019	6348	2237	791	9722	4931	58943.4
			353	9581	46812	55250	4257	4722	15322	6058	1029	446286	5188	3218	355817	4203	2866	1314	1889	2686	56852.8
			354	5430	27913	68938	6657	7557	9600	1535	2260	460686	7159	1449	352423	11986	258	2593	1139	3784	57139.2
			355	5233	91000	88083	12200	7392	15104	8872	1125	443271	10783	2231	374144	3609	845	2070	5278	2206	63143.9
			356	2721	50986	55646	7200	5911	9904	4302	615	467229	9449	2891	357721	10971	3289	686	4333	4500	58726.7
			357	7047	40435	71219	4186	3405	17870	1256	1010	454457	6638	1795	371346	8029	2351	1477	2417	2186	58654.4
			358	302	64029	61688	13771	5861	17296	3360	1990	504900	12087	2654	330731	6058	3144	1593	7000	1412	61051.5
			359	3907	48884	73792	12229	177	11304	8535	385	421329	9478	2282	341125	1101	1134	2570	4417	4029	55686.9
			360	4174	45870	74333	5629	3658	13809	4872	1529	430400	7812	2244	405952	7087	3588	2081	9222	618	60169.3
			361	6605	50826	86208	13600	1177	10739	17488	1625	438971	3348	4949	381808	2899	979	1163	7306	912	60623.7
			362	2605	43942	67042	6443	3709	14852	3291	1462	490743	2884	5109	335250	5812	1330	1721	11917	3765	58933.9
			363	6000	49638	92615	4771	2190	15478	7605	1279	455571	9087	3051	358096	7681	3392	1895	12417	4049	60871.5
			364	2674	46261	50906	4900	1722	13965	6163	2548	460743	4551	2186	386971	8464	2309	2198	4333	4559	59144.3
			365	2221	37362	77646	15014	861	10817	5488	3115	463329	3014	1974	364221	5087	1227	535	3472	3892	58780.9
			366	5116	32754	90188	1671	1608	16130	2686	1029	474686	8304	2615	378452	11609	1247	1407	3861	3471	60990.2
			367	3756	35058	59885	6600	1177	12835	3686	2337	454286	6275	2897	344567	14681	3309	4302	8472	4578	56982.4
			368	10058	53464	76385	4643	2544	14191	6849	3519	420771	9609	2083	325808	9623	3825	3384	333	4333	55966
			369	4849	30420	62562	8957	1570	20348	7407	3279	486271	1623	1404	367058	4391	835	3326	3556	2314	59421.8
			370	4779	30971	69688	6686	1241	12096	93	2452	433214	4420	1173	346183	5884	2701	1767	12139	1667	55126.7
			371	1698	44565	77938	1857	1215	8757	5337	1788	503743	16870	1936	363933	986	3021	2628	1194	2608	61180.8
			372	6430	32464	81073	9929	2582	13113	2395	5317	457914	4000	2737	308173	6507	4299	2988	889	2392	55482.5
			373	2895	32391	68094	4343	5608	14217	12953	346	526271	3957	1487	380981	4058	3474	1233	2111	2245	62744.9
			374	5209	38304	60125	5000	1051	19809	6558	4500	448814	11696	2474	457221	5217	4928	1872	4472	1490	63455.3
			375	5093	36174	52552	4871	1076	8035	6860	3038	453714	4957	2577	411837	3551	6722	5093	1194	1206	59326.5
			376	7558	45928	71594	1329	6013	14904	1849	2317	481429	9928	699	358163	3406	1938	2930	667	1990	59567.2
			377	5814	42029	70083	2957	5367	15226	10186	2154	419100	6377	2269	366250	3551	3649	1837	8194	3657	56982.4
			378	15419	43261	59417	7229	1810	12470	7047	2567	437371	8855	5353	381529	4159	1536	6128	5028	461	58802.4
			379	8105	48551	71219	4357	1886	14974	1733	3087	493571	8333	1891	387538	2174	1361	3291	2833	3000	62229.6
			380	3767	54609	70760	829	3076	21417	7593	2144	406100	4986	5090	375163	1870	2433	2744	2611	1186	56845.8
			381	5919	24406	77635	4571	2937	11296	3337	1385	445186	2783	2654	355548	8928	1526	1349	7861	1588	56406.4
			382	12686	34536	71542	1457	1063	6148	8128	894	417600	8043	1519	355260	6696	4464	907	5444	3137	55266.1
			383	3035	33725	85698	3843	899	16574	5872	2615	480057	5667	1846	361808	14029	2619	3581	10444	2676	60881.6
			384	7791	38188	67802	3243	1291	10670	3372	3606	454129	8986	4712	355423	3594	1237	1709	4750	2931	57260.8
			385	6279	51768	68719	7114	1835	12635	4779	240	480657	7594	1013	340904	5014	3072	1942	13806	3461	59460.7
			386	1733	34478	89302	7157	4101	17748	1163	2837	478929	6478	462	364154	5638	4361	2163	9306	5098	60888.7
			387	5628	30710	80844	10929	1734	17400	9221	2981	537143	4217	1340	338029	1551	1268	1686	3278	4912	61933.6
			388	6116	50986	65177	8314	2291	16896	5593	4510	470071	6449	1885	323981	4971	3392	1791	6028	1529	57645.9
			389	7930	51000	64083	11271	823	10783	5326	2673	409257	6594	1186	349462	7478	2876	93	2500	2314	55038.2
			390	5733	45333	76042	4943	2392	10991	8233	3923	395414	1710	974	351962	1870	3237	1826	3583	1912	54122.2
			391	5023	36536	65198	7714	1506	16774	5267	3019	430857	768	1006	383067	3522	4876	2163	2833	2794	57230.8
			392	3942	42565	59490	6500	1835	13174	8419	3529	429271	3681	1641	358779	2014	1732	7767	8222	833	56082
			393	7105	62217	60656	3700	4975	16035	5593	3654	451100	3667	872	391596	8261	1505	1919	1917	1882	60391.4
			394	7733	55768	71000	7800	1886	13626	5140	3096	468271	2942	1276	360875	4725	1412	1884	3389	784	59506.3
			395	5977	40188	72990	13443	3190	11487	8593	7250	485571	4348	1923	342288	13217	742	3709	500	1265	59804.8
			396	4791	40087	78062	4943	3494	11783	5058	2702	490343	2188	2583	350173	8116	3454	4616	4917	510	59871.8
			397	9244	44696	58948	4286	4354	12783	5221	4990	496543	4507	5519	363644	420	1216	3802	1944	2402	60265.8
			398	5244	39464	62510	4271	2873	12861	4430	2240	483586	4768	5224	371500	5333	3897	558	3000	2333	59652.5
			399	8674	35855	71156	5529	1696	11757	11500	2481	447871	11522	4821	408096	9928	2577	2977	4944	1402	61340.4
			400	3860	60058	66500	13614	3051	6774	4465	3356	482871	2464	1122	387125	4942	2794	721	9111	2186	62059.6
			401	6395	41913	72573	8743	1367	10139	8953	1442	500500	5536	776	374337	7957	4062	2093	8056	1343	62128.5
			402	8267	47304	68781	10786	2595	8939	5000	1452	444729	5159	1622	339548	6725	3474	3814	5500	412	56712.2
			403	6942	48667	59385	10371	1405	12148	11826	2904	556200	8188	1615	372163	10130	216	3174	16194	1951	66087
			404	3651	30391	75385	6057	4278	8409	965	5779	479543	11058	1577	367606	4377	887	2907	6833	2804	59559.2
			405	7360	32812	88250	3414	2671	12070	5395	2913	466200	2739	923	379615	768	4309	3488	7917	1059	60111.9
			406	4698	33594	68979	6186	4215	13974	6733	990	480714	7420	2077	373163	2971	6041	3616	12528	824	60513.1
			407	7326	36797	74229	11943	886	16009	10744	1058	490986	11116	2756	330481	11942	2907	1779	5806	2206	59939.5
			408	1302	45116	77906	9286	3975	10322	10267	2721	474571	10507	327	368202	565	1093	4837	4250	3078	60489.7
			409	5919	40217	76104	8471	2823	10391	6000	7606	463500	5188	1603	345279	2348	2144	5174	5417	2824	58294.6
			410	9860	40420	70219	7657	2506	9026	12814	7212	476100	2449	3577	355510	2826	2247	7163	2528	1559	59627.8
			411	5779	36261	85708	4829	2253	11078	2605	2115	431129	2942	7455	358048	3681	4402	2302	4639	2804	56942.9
			412	8442	52478	60812	6471	4190	15861	3535	1827	496457	2725	2968	337115	12159	3546	1849	2194	2147	59692.7
			413	7779	40493	61458	5843	3620	8957	6430	1298	416657	2319	3237	365106	7739	1959	6174	4528	1578	55598.5
			414	3093	42232	63167	10257	4620	13487	5640	2894	471400	6609	3622	352817	6261	2649	3221	10139	2627	59102.1
			415	7058	29493	59125	10486	2975	14461	8663	1933	451471	11580	436	332462	2710	1938	1907	2889	2824	55435.9
			416	2070	45275	71406	3357	1190	11809	2384	1731	444600	9870	2904	320250	12710	454	2860	4306	765	55173
			417	7337	60565	78323	6057	3114	13191	5291	4788	417886	8000	2455	362442	12493	2258	419	20750	1324	59217.2
			418	2244	53449	79031	6771	3899	13496	1570	2913	489086	23217	2103	367240	7072	3186	988	6500	3500	62721.5
			419	3628	49725	74010	4614	4519	12826	1302	3394	430843	12768	1282	355154	5464	577	895	2167	1971	56772.9
			420	2849	66101	68812	8300	4089	9939	8895	3981	428557	5304	4109	394548	8696	2072	1953	1083	4431	60218.8
			Background correction:																		#DIV/0!
		Pre-Bleach corrected	1	27396383	24969391	26446750	27193486	19810025	34628069	21100407	22222308	30926329	20074145	35991884	37052962	18413927	18057340	24349965	23770806	25144460	2.57382e+07
			2	26093093	26131681	25876500	25904028	20519583	34779417	22109058	21957298	30495228	19337072	36106308	37064144	18499203	18348258	24553779	23042167	25434696	2.56619e+07
			3	26287523	25829667	27324230	26313243	19696734	33708904	21379802	21827682	30360229	18740493	35659327	35626452	17926203	18687598	24346372	22759361	25868922	25431926
			4	26378558	24482131	26660063	26511828	21047708	34736991	21575325	22144452	31721114	19903058	35810237	37152519	18036638	18189165	24081441	22753723	25405853	25681812
			5	26004058	26939608	25946145	25562015	20373127	34652774	21777907	22322721	29855271	19122725	35142429	36999702	18606783	18830516	24646338	22360473	25191628	2.55491e+07
			6	25875675	26042493	27378552	26959000	19554152	34365583	21813314	22590250	29922486	19358971	35707988	36808683	18757000	18946382	24463372	22652638	25543942	2.56906e+07
			7	26317733	25530131	26510969	26280486	20860848	34996800	21215744	22934019	29804143	19480189	36468205	36769250	18301421	18893690	24751965	22622111	24918353	2.56857e+07
			8	26385279	25506188	25862114	26469643	20484861	34348166	21546709	21678144	31604857	19585102	35906083	36725548	17938247	18706041	23986779	23227278	26105970	2.5651e+07
			9	26069860	26547754	26251573	26067857	20948190	34338400	22393012	21935856	31440572	19979290	35827981	37153096	18204986	18218052	25270291	23233500	25038255	2.58187e+07
			10	25183000	25963521	25729396	26080157	20415671	34719826	22077616	22179981	31233071	19865102	35940545	35852317	18511043	18640484	24683605	23166417	25996980	2.56611e+07
			11	24944256	24915116	25591656	26984571	21221025	34751617	22261210	21804693	31315243	19102710	36175718	37455558	18765246	18473031	24651232	22220861	25176304	2.56359e+07
			12	26585372	25399174	27220396	25991772	20148367	34578461	21565663	22681087	30863386	19185188	35550814	36823471	18862058	18550196	24946267	22667278	25307294	2.57015e+07
			13	25005372	25571652	25643490	27029229	20705342	34660722	22461652	22155183	30930728	20627435	36369243	36843683	17821637	19149742	24747407	22576166	25025157	2.57249e+07
			14	26442372	25449812	26659656	26419715	21120898	34867209	21567302	23039770	29866228	19136000	36009513	36533403	18561043	18020454	24086104	22442861	25422970	2.56262e+07
			15	25653954	24964667	25853166	27032686	20695089	34632052	21084116	22053269	30387328	19076087	35491442	37911134	18077391	18179587	24535093	21828805	25619460	2.5475e+07
			16	25443035	25893725	26856812	26920300	20478038	35208800	21087977	22578616	31095343	19151797	36114917	36528375	18158522	18626639	24245942	22839694	25014941	2.56614e+07
			17	25306186	24959826	26430323	25510872	21550304	33535253	21376511	22716567	30208014	19308058	35690801	36481654	18652276	18821051	23684942	22637889	25490628	2.5433e+07
			18	25354686	25625623	26537688	26004157	21212949	34351200	21813930	22735461	31090143	19050203	35684725	37359403	18001391	18744134	24576710	25144445	25151911	2.57905e+07
			19	24571349	25732841	26129197	26935471	20645456	34175887	21695105	23172692	31293957	19075304	35442327	36495731	18458927	18378021	24309128	22354473	25222637	2.55346e+07
			20	24131604	25362623	26474292	27136943	20246114	34647547	20871384	23421432	29982114	19247044	35092006	37247010	18811420	18780629	24300616	23067333	25323882	2.55379e+07
		Post-Bleach corrected	21	2196849	2396725	1485396	2362957	1456493	3055539	1972081	1721962	2061957	1720608	2322019	2127231	1774319	1090814	1473546	1590861	2251000	1.94473e+06
			22	2637593	2917377	1601781	2777000	1380608	3232391	2373186	2056913	2133986	2234710	2482827	2333779	1774073	1242753	1719756	2040584	2376117	2.19503e+06
			23	3171883	3611840	1801834	3104472	1575063	3425652	2556255	2254846	2297871	2510870	2712378	2678250	1988797	1362546	1942570	1981778	2654089	2448882
			24	3654791	3895420	1954000	3432514	1594962	3352148	2798826	2381048	2507643	2552695	2786180	2739587	2145159	1440207	2058826	2024556	2574588	2581950
			25	3891674	4442029	2045562	3550142	1629165	3478035	3139721	2450769	2470728	2750275	2978443	2755702	2058246	1495855	2097838	2311666	2688706	2.71968e+06
			26	4218767	4569783	2043969	3939529	1791798	3496278	3112733	2704096	2544857	2794550	3032192	2840789	2120217	1600505	2330523	2659833	2759401	2856460
			27	4435802	4816362	2214240	4252328	1627746	3757096	3240151	2816538	2690843	2949565	3102558	2915692	2346377	1674557	2269104	2620556	2919961	2.97938e+06
			28	4545907	5147073	2311927	4291757	1805557	3652069	3580942	2962231	2889529	2910044	3198045	3071625	2216623	1674484	2623674	2896000	2991784	3.10407e+06
			29	4910838	5504521	2383636	4126157	1748886	3821322	3573395	2980943	2953857	3173420	3257007	3144567	2284608	1711485	2667814	2959361	3105118	3.19453e+06
			30	4948733	5595406	2559459	4593185	1905190	3839339	3619337	3047269	2915400	3384029	3287391	3229634	2241029	1699939	2664628	2903861	3275902	3277043
			31	4945024	5651305	2634302	4505072	1992962	3862034	3831860	3119058	2942943	3102348	3460442	3301520	2356261	1816546	2620919	3071750	3113422	3.3134e+06
			32	5103732	6240043	2661552	4985400	1951772	3868417	3914442	3243048	3110985	3472624	3398020	3192971	2427276	1858062	2746628	3401639	3255471	3.46071e+06
			33	5590744	6329681	2658386	5091686	2019177	4136478	3824035	3200337	3198343	3437173	3458026	3295509	2300565	1809928	2896105	3582917	3274873	3.53553e+06
			34	5366326	6458420	2871187	5088757	1904051	3989287	4122500	3313308	3281643	3473551	3461622	3503644	2508116	1877949	3021733	3726695	3298304	3.60395e+06
			35	5642640	6760754	2829396	5156814	2093747	3943948	3959535	3491029	3407786	3514043	3385051	3430731	2355971	1938938	3041593	3742278	3342785	3.64924e+06
			36	5450744	6782841	3035542	5726686	2135506	4099670	4411791	3506500	3302057	3684551	3530737	3510847	2268478	1979989	3078349	3637777	3370451	3.73603e+06
			37	5843000	6802000	3081188	5339900	2214253	4224930	4123198	3510106	3334886	3807942	3710308	3521433	2533855	1888928	3135349	4007389	3475050	3.79728e+06
			38	6210547	7227681	2990656	5621571	2251038	4102087	4281419	3649173	3511314	3645420	3738866	3663625	2408754	2008381	3188209	3796222	3426578	3865973
			39	6218175	6961392	3232209	5723386	2268253	4250791	4400767	3466885	3242957	3864870	3780512	3661692	2524464	2185371	3226477	4150722	3520500	3922319
			40	6094489	7438797	3330166	5781129	2290316	4222853	4397035	3772462	3395600	3980015	3687948	3620548	2625304	2006722	3280116	4064194	3451971	3.96704e+06
			41	6328686	7685203	3297355	6041214	2231253	4182557	4642732	3451894	3422486	3836986	3672429	3694432	2690131	2013680	3252035	4557305	3599510	4.03529e+06
			42	6536686	7791957	3292146	5975943	2462544	4161391	4459674	3657827	3642586	3851870	3875461	3773279	2623043	2148577	3334930	4695305	3621765	4.11206e+06
			43	6560419	7967290	3556833	5864114	2303873	4282878	4855419	3576097	3607329	3972203	3805557	3655029	2619550	2186154	3345477	4457305	3712520	4.13694e+06
			44	6919059	8165565	3347531	5744229	2308671	4309165	4903384	3689481	3401900	4298826	3838834	3902278	2766116	2091299	3441779	4812194	3736088	4.21626e+06
			45	6543954	8454072	3551698	6001786	2547089	4222426	4876837	3786356	3584529	4451550	3901731	3782375	2638768	2190578	3422070	4781027	3811147	4267529
			46	6507744	7884391	3547104	5815200	2487747	4221461	4939617	3834885	3826100	4174754	3820538	4027366	2571087	2159598	3469140	4724250	3762373	4.22196e+06
			47	6378034	8072478	3638573	6169757	2451570	4320774	5125709	3834366	3595843	4053057	3857224	3950779	2787754	2208886	3634663	4894861	3737853	4.27719e+06
			48	6715337	8243971	3645396	6244515	2541759	4252200	5167279	3806972	4017842	4537928	4050839	3882375	2790840	2292371	3522453	4933444	3865000	4.38297e+06
			49	7069418	8346551	3767865	6666672	2547342	4237287	5098639	3824538	3911200	4488334	3915590	3946241	2535522	2357309	3645082	5089500	3780343	4.42514e+06
			50	6954744	8537217	3560063	6401400	2531975	4204148	5076953	3975250	3841272	4522058	3840743	4085452	2703840	2415113	3614314	4927445	3811627	4.41198e+06
			51	7373337	8656942	3856333	6399743	2602924	4355635	5408454	4198500	3877886	4476043	4108141	4278722	2672710	2302258	3495035	5263028	3800412	4.53683e+06
			52	7181721	8808812	3817667	6602385	2588405	4438643	5260942	3952693	3940886	4608450	3907455	4121971	2799043	2301783	3743232	5454417	3851568	4551769
			53	7086256	8910363	3878271	6948257	2684127	4251791	5317849	4115384	4053785	4535421	4020814	4143192	2882464	2331258	3887174	5377416	3981863	4.6121e+06
			54	7278303	8914073	3975489	6902215	2620950	4283487	5575640	4047423	3866386	4483058	4045334	4295009	2765985	2499309	3694709	5445056	4212422	4.64146e+06
			55	7370744	8808159	3798198	7010085	2724911	4153835	5612105	4089548	4025485	4288217	4059538	4369135	2818550	2473681	3609709	5326750	4009637	4.62049e+06
			56	7557732	9187231	4174281	6795985	2634455	4470339	5479418	4073048	4149500	4677015	4082051	4389221	2704391	2534000	3774883	5601917	3964676	4.7206e+06
			57	7312233	9484319	3854677	6771271	2792987	4466331	5501081	4130212	4071042	4760942	4247391	4017673	2842449	2479639	3730489	5585139	4198480	4.72037e+06
			58	7823419	9596159	4072312	6704785	2741975	4638670	5645686	4250394	4226471	4626609	4112378	4287548	2873377	2433732	3979338	5542556	4054559	4.80059e+06
			59	7826977	9729913	4172604	7186014	2733215	4585479	6099616	4214355	4219943	4831319	4187442	4163932	2788855	2557588	3917070	5891055	4169667	4898532
			60	8013454	9468130	4052041	7238315	2660722	4284695	5952663	4315568	4464085	4987145	4048058	4329750	2972638	2500856	3859675	5658028	4095284	4.87654e+06
			61	8093639	9881681	4139584	7097100	2769785	4638340	5960128	4221259	4389200	5128580	4283429	4500394	2853058	2575113	3877617	5729695	4173715	4.95955e+06
			62	7800139	9692594	4241625	7435572	2878873	4503687	5997581	4417875	4186129	4546711	4249955	4504365	2906102	2618216	3896291	6247972	3968628	4.94661e+06
			63	8447674	9785464	4434209	7159029	2620000	4559721	5735558	4519856	4172186	4886986	4306013	4378010	3049464	2652268	3941325	6280583	4107735	5.00212e+06
			64	8101453	9769899	4261521	7184229	2886114	4605573	6135489	4509259	4314929	5023754	4334006	4581202	2839507	2621319	4050662	5713334	4216647	5.00876e+06
			65	8048081	9860073	4637146	7510785	2688936	4558192	6084907	4497866	4366971	5282333	4390635	4416279	2851130	2651608	3989430	6046611	4133765	5.05969e+06
			66	8552930	10224971	4285688	7563986	2874203	4649243	6177430	4537134	4378243	5438218	4287865	4539942	3075479	2684876	3989919	5957777	4208666	5.14274e+06
			67	8349477	9892479	4510239	7364857	2967253	4676479	6293047	4515817	4566400	5111348	4272859	4676250	2898797	2732835	3992186	5867695	4442500	5.12532e+06
			68	8587732	10225029	4349021	7636486	2821494	4574017	5973861	4519904	4280571	5336102	4438891	4411327	2986608	2795598	4017767	6612500	4415157	5.17542e+06
			69	8464337	10480073	4542521	7494372	2800367	4633896	6023453	4568605	4486057	5049637	4411615	4705192	3015942	2784288	4152535	6592667	4275333	5.20476e+06
			70	8442605	10354015	4465510	7564129	2804848	4541826	6284011	4683375	4443614	5556232	4236609	4635702	3048695	2648464	4173221	6458250	4304049	5.21442e+06
			71	8160035	10670493	4599834	7476686	3038519	4513400	6342779	4404356	4490957	5265029	4405904	4570538	3029232	2899269	4145232	6708583	4337696	5.23874e+06
			72	8143047	10722435	4610906	7599314	3042671	4622148	6326361	4659346	4411571	5257261	4462634	4741750	3087971	2830103	4087407	6709862	4320618	5.27267e+06
			73	8572570	10304464	4725625	7392886	2893721	4627330	6328698	4690760	4502200	5631753	4480103	4633827	2898333	2773123	4333116	6656639	4383804	5284056
			74	8765791	10606971	4915916	7846914	2997380	4515592	6428756	4643154	4842857	5391420	4345590	4814134	3197840	2842155	4187070	6734889	4512676	5.38759e+06
			75	8831338	10399261	4734250	8016972	3009405	4583522	6681221	4894423	4814143	5704449	4496878	4543442	3181710	2870752	4128383	6865139	4577421	5.43134e+06
			76	8724790	10676710	4811542	7906128	3072607	4710739	6303396	4702558	4683357	5274217	4469270	4950086	3081899	2885649	4289174	7082306	4453363	5.41634e+06
			77	8689360	10915739	4740698	7830386	2918317	4570861	6726756	4951846	4778957	5488159	4449872	4620212	3115753	2839453	4261116	6641778	4379921	5.40701e+06
			78	9283163	10697217	4607531	7957857	3096317	4626531	6667803	4806106	4632772	5574522	4581577	4776269	3065087	2989794	4310907	7398111	4471000	5.5025e+06
			79	8887465	11040898	4747052	7957700	3033215	4650783	6723500	4845067	4810828	5698840	4636436	4819346	3255073	2929618	4229000	7427972	4610716	5.54727e+06
			80	8992338	10437942	4986531	8010286	3043608	4864870	6754686	4854490	4653657	5619797	4728539	4835394	3091695	3011639	4313558	7066278	4362569	5.50752e+06
			81	8729418	10864927	4910490	7947971	3125962	4963087	6750210	4691721	4879971	5684826	4739416	4942779	3155985	2813815	4493372	7085555	4368921	5.53814e+06
			82	9071907	11314000	5080198	8164929	3096912	4637452	7011325	5042125	4705800	5988188	4601109	4737375	3141536	2931608	4511419	7059083	4602059	5.62924e+06
			83	9116593	11005521	5140073	8245371	3201646	4810905	7054755	5000154	4840986	5681058	4718629	5169548	3209609	2858712	4347546	7419416	4601598	5.67189e+06
			84	9110884	10629521	5092480	8099542	3136304	4721253	6819663	4936298	4826300	5899942	4689500	4883077	3130956	3067928	4422104	6981973	4628735	5.59273e+06
			85	9452953	10632826	5076833	8247686	3207709	4903904	7067895	5124558	4966642	5789087	4678198	5070943	3170218	3061422	4492698	7924778	4616804	5.73442e+06
			86	9220337	11899507	5203760	8229200	3008380	4804244	7044198	5029654	4962986	5996188	4642878	4769817	3341637	3035412	4424093	7393778	4601677	5.74163e+06
			87	9503617	11565739	5085114	8053986	3050785	4705339	6845384	4988240	4987372	5920203	4699012	4882539	3301435	3084949	4565361	7532000	4537608	5.72404e+06
			88	9818803	10627768	5417646	8395358	3274975	4617331	6945826	4901625	4609814	5940058	4730487	5086058	3274333	3107505	4456954	7681722	4698715	5.74029e+06
			89	9561953	11219333	5244375	8140272	3185468	4704774	7177383	5027471	5009372	5901406	4603154	5044144	3352305	3114619	4520151	8002889	4787559	5.7998e+06
			90	10272686	11267377	5210770	8523200	3218658	4805279	7104314	5269135	5122743	6068493	4680064	5004548	3093130	3183567	4492210	7854362	4707676	5.87519e+06
			91	9479709	11831696	5405031	8369557	3261911	4814269	7036674	5160962	4986300	6045203	4856763	5193740	3421928	3155278	4450349	7777528	4855451	5.88837e+06
			92	9861884	11107087	5147010	8008828	3189519	4732843	7145325	5218125	5055400	5989971	4770096	5197760	3312319	3134268	4728640	7721750	4681530	5.82367e+06
			93	10040360	11628014	5527896	8849371	3284164	4926339	7347128	5175731	4846372	5854363	4727910	5129260	3338189	3112526	4635104	7443916	4721187	5.91693e+06
			94	9914872	11618739	5267438	8511372	3292962	4801278	6991267	5167539	5036000	5955913	4687051	5076356	3477579	3148587	4555965	7783389	4607902	5.87613e+06
			95	9165338	12156348	5608625	8335971	3360658	4669313	7510012	5204173	4787643	6265638	4729372	5238741	3331754	3160835	4585244	7493834	4723706	5.9016e+06
			96	9907616	11616406	5451573	8705029	3306532	4850878	7193907	5220625	5344585	6363840	4756161	5075269	3248000	3168815	4755547	8329278	4678510	5.99839e+06
			97	9461988	11565870	5570323	8950829	3425784	4993000	7624268	5349625	5089814	6144783	4956115	5071182	3270884	3300011	4468919	7735305	4825814	5.9885e+06
			98	9293813	12075537	5555250	8696557	3312279	4873617	7209814	5441683	4939942	6422869	4955596	5378173	3339217	3177598	4561755	7588139	4926088	5.98517e+06
			99	9498221	12396840	5643427	8755028	3269860	4797148	7194593	5586221	5295629	6427885	4815731	5376836	3447145	3233928	4733430	7977834	4859029	6.07699e+06
			100	10017616	12212667	5755979	9133428	3389798	4859148	7128942	5363385	5249142	6311464	4804488	5375010	3481247	3318000	4645069	8136139	4862981	6.12026e+06
			101	10110407	11988724	5665042	8477142	3360165	4941643	7311396	5466808	5099729	6143580	5175116	5321856	3412072	3351196	4996744	8342750	4811412	6.11622e+06
			102	9875279	12458595	5780677	8603786	3493443	4629505	7103651	5567212	5155871	6827434	4937180	5499827	3537246	3319587	4598361	8074777	4813176	6.13386e+06
			103	10179407	11935087	5638105	8520929	3505608	4785235	7235721	5611702	5481615	6101174	4870032	5192106	3606174	3374350	4968965	8144389	4863402	6.11847e+06
			104	10475779	12320536	5867927	9323986	3420050	4699905	7661442	5372125	5494600	6550652	4887211	5440125	3418783	3302082	4748186	8101000	4856373	6.23181e+06
			105	10030453	12222478	5699240	8812357	3532924	5044426	7923011	5310115	5393015	6552043	4976891	5640712	3542783	3397907	4740895	8221528	4997725	6237559
			106	10916058	12097797	5858219	8647871	3392836	4956366	7430883	5756913	5280700	6420000	5080346	5417298	3455624	3369938	4855837	8403056	5083647	6.2602e+06
			107	10764175	13081623	5978041	8775757	3581848	4754548	7301663	5520385	5445100	6387681	5034179	5554692	3518000	3417485	4769116	8029306	5118941	6.29603e+06
			108	10367290	12215406	5901260	8806800	3470975	4894843	7486849	5632760	5365742	6715232	5089596	5452683	3582464	3488814	4824058	8948056	5113254	6.31506e+06
			109	10386418	12185797	5895135	9171586	3365532	4933270	7483849	5636424	5253971	6558884	5104231	5666587	3658899	3372237	4802000	8348139	5124010	6.291e+06
			110	10257081	12893986	5925489	8951700	3587254	5014070	7630930	5600212	5471871	6320289	4980571	5440029	3651884	3466454	4883024	8070583	5012990	6.30344e+06
			111	10463570	12484058	5980844	9169700	3532443	4797991	7475419	5666202	5465771	6247492	5250474	5648827	3569406	3423392	4915454	8410028	4899961	6.31771e+06
			112	10122942	12594782	5946709	8803671	3387050	5021156	7426000	5517010	5749272	6280304	5069648	5543673	3449884	3325928	4776523	8562694	4914942	6.26425e+06
			113	10002767	12417463	6166771	9137800	3597215	4951478	7328663	5824289	5448385	6885058	5217295	5635808	3661681	3492577	5020651	8185194	5082578	6.35622e+06
			114	10148023	12427464	6176802	9014200	3691557	4958078	7466651	5792481	5289157	6674449	4931750	5685288	3392029	3573629	5021547	8754973	5088254	6.35802e+06
			115	10016535	12496043	5954239	8918585	3673569	4966565	7706454	5755596	5914843	6948116	4940116	5583972	3558695	3371619	4851302	9068417	5174480	6.40583e+06
			116	10067244	12699391	6021521	8836643	3670709	5154391	7413907	5685154	5591214	6749913	4807058	5705952	3557681	3550103	5251523	8646722	5145657	6.38558e+06
			117	10221907	12698406	5981021	9361343	3665164	5011279	7564675	5922134	5566072	6769174	4886532	5636904	3652667	3509815	4976989	8506555	5221029	6.42069e+06
			118	9864709	12065102	6245541	9186985	3688215	5096913	7415314	6086461	5668400	6881942	5121808	5687308	3643666	3601887	5004361	9373667	5245519	6.4634e+06
			119	10028256	12118058	6287281	8826871	3686962	5285565	7448662	5927077	5646714	7121811	4761635	5734019	3750768	3478526	4970558	8935722	5267480	6.428e+06
			120	10071116	12613232	6224114	8748914	3730519	5196331	7537116	5986490	5845329	6580405	4975712	5694856	3672000	3491897	5063512	8922472	5255294	6.44761e+06
			121	10131314	12235247	6202365	8801471	3851545	5097392	7469907	6017164	5549986	6710565	4878019	5890154	3552623	3451815	5056302	9145639	5365471	6.4357e+06
			122	10406860	13049392	6335208	9440943	3710772	5076313	7366919	5945135	5858014	6839290	4939205	5929183	3654377	3540124	5091174	8911666	5405236	6.55881e+06
			123	10563884	13011971	6233489	9388972	4013721	5337400	7846430	6007385	5620057	6695275	5032532	5738788	3728652	3584649	5049465	9121973	5117304	6.59364e+06
			124	10449919	12990753	6373146	9187571	3787278	5155218	7718442	5818827	5558372	7198130	5020609	5701519	3888334	3637949	5065872	8675000	5286441	6.55961e+06
			125	10524860	12870087	6210427	8934728	3698215	5218730	7444128	5887972	5687900	6846754	4963269	5778980	3833246	3720794	5022698	9479361	5124579	6.54393e+06
			126	10856663	12725753	6108865	9070571	4066443	5085896	7595209	5711875	5863186	6866304	4954378	5791260	3963739	3685784	5052884	9054361	5377137	6.57825e+06
			127	10016942	13311073	6401677	9391900	3817089	5201391	7980360	5973731	5864043	7093333	5102609	5805548	3840884	3593526	5201267	9125333	5418196	6.65523e+06
			128	10136779	12820318	6388427	9188743	4115633	5081739	7327023	6090231	5854115	6973406	5089814	6019932	3654681	3768742	5108593	8598000	5204039	6.55413e+06
			129	9821814	12925681	6643208	9426100	3949785	5353609	7575605	6037106	5932800	7109376	5091039	5895116	3766449	3629165	5287256	9867194	5322255	6.68433e+06
			130	10469267	12851492	6663427	9749900	3985456	5046896	7554604	6072356	5848143	7024116	5105827	5874404	4092841	3628629	5242267	9115972	5153441	6.67524e+06
			131	10487082	12639797	6546812	9195914	4092836	5148687	7793197	5973346	5981014	6883232	5003975	5814212	3900551	3629516	5109547	8962556	5304422	6615688
			132	10141884	13170753	6615219	9164157	3935836	5167017	7391605	5769509	5787800	7150391	5021276	6047230	3701420	3676165	5321860	9268833	5300088	6.62536e+06
			133	9978140	12754869	6644427	9253000	3997823	5324591	7773838	6151991	5910972	7054029	5061980	6212125	3832304	3765062	5174488	9109611	5339402	6.66698e+06
			134	10685872	12788507	6698823	9114828	4079835	5302079	7508302	6031086	6007814	7255927	4986205	6066741	3910333	3823062	5313965	9481333	5363500	6.73048e+06
			135	10116418	13244493	6624687	9307986	4092658	5206148	7867186	6308250	6008857	7185870	5092121	6038154	3964333	3809495	5228651	9173695	5313127	6.74013e+06
			136	10372198	13328043	6667886	9926015	3919873	5264026	8336221	6170038	5958300	7245116	5176692	5860125	3702667	3842928	5277256	9712750	5530716	6.84064e+06
			137	9865989	12840464	6773969	9561358	4012354	5267426	8064872	6255894	5962386	7182783	5213987	6178837	3725435	3847289	5357919	9817806	5288931	6.77751e+06
			138	10289476	12853826	6647969	9755257	4086025	5367322	7995221	6255067	6138743	7246666	5084423	6238163	4009566	3921670	5249814	9675694	5241353	6.82684e+06
			139	9104791	12990478	6690552	9389343	4077785	5006495	7801349	6148192	6201271	7410261	5084186	6049231	4043928	3898206	5388988	9695500	5476235	6.73275e+06
			140	10473896	13538304	6696240	9327157	4285405	5319035	8017616	6402308	6101243	7334087	5112923	6138721	4057348	3789711	5424127	10291417	5386353	6.92329e+06
			141	10223477	13224956	6675292	9270371	4083531	5410183	7841977	6194019	6300129	7572666	5314872	6199481	3852869	3910691	5421419	10021111	5401431	6.87756e+06
			142	9883652	13021029	6938645	9408071	3892759	5267583	7982488	6517144	6145415	7191449	5219186	6042692	3859463	3896577	5265884	9522584	5609774	6.80379e+06
			143	10001605	13676420	6675146	10009428	4024646	5205887	7523628	6323318	6207000	7231681	5096449	6357010	4155131	4051371	5493337	9900834	5474941	6.90634e+06
			144	10017942	12570406	6868521	9496900	4265835	5351452	8190395	6574164	6266457	7694174	5293167	6365029	4046044	3837742	5382338	9740972	5574432	6.91388e+06
			145	9582698	13579145	6719646	9606857	4260126	5208721	7879698	6802481	6262643	7148435	5274334	6344673	3865623	3940238	5449035	9980416	5520990	6.9074e+06
			146	9903407	13802928	6926875	9501072	4115544	5249870	8180570	6567750	6085300	7302261	5173262	6356760	3979942	3836516	5429686	10024027	5498264	6.9373e+06
			147	10080396	13660000	6857823	9669371	4273076	5198887	8284907	6618991	6223143	7462681	5457929	6388914	4022116	4081660	5485407	9333389	5579235	6.98105e+06
			148	10076930	13105580	6988021	9832972	4142760	5476000	7925058	6724903	6396872	7323304	5365026	6330952	4012348	3878185	5390035	9536166	5676657	6.95187e+06
			149	10074175	13721174	7272136	9206886	4216063	5282191	7919919	6886019	6307129	7557377	5406391	6490241	4149319	4137021	5435802	9978722	5823078	7.0508e+06
			150	10256767	12995797	6955031	9399800	4015468	5361504	7900244	6519875	6541643	7474508	5334846	6323846	4059681	4056145	5484651	10143333	5637383	6968266
			151	9865512	13207348	7092021	10014658	4000582	5369192	7976907	6863654	6109214	7592971	5515622	6525587	4077420	4017155	5604907	9881833	5760559	7.02795e+06
			152	10174826	13180189	7085042	10406900	4406950	5311469	8031581	6559730	6156529	7434798	5377391	6213154	4048478	3998907	5698628	9993944	5544049	7.03662e+06
			153	10102790	13296102	7319322	9619943	4307481	5272678	8118872	6591471	6319957	7670826	5263000	6380587	3923985	4029361	5567755	10177917	5730304	7.04073e+06
			154	9879582	13363028	7029844	9836071	4443557	5322487	7978802	6681587	6236857	7633522	5345416	6430558	4217681	4071145	5419105	10324778	5696725	7.05357e+06
			155	10253198	13243145	7103303	10072614	4442455	5279887	8225837	6840087	6581086	7656246	5407243	6505039	4029536	4079443	5417756	9896528	5532176	7.09209e+06
			156	10384128	13658044	7257063	9842628	4142544	5214121	8154291	6840827	6221186	8043811	5545763	6534625	3959464	4297134	5764175	10315111	5641647	7.16568e+06
			157	10312895	13856768	7275625	9672500	4188570	5615269	8065605	6824759	6192158	7450653	5419814	6274375	4140536	4077825	5533535	10235611	5668059	7.10615e+06
			158	10095988	13067971	7226260	9565757	4285114	5386931	8562186	6553923	6581714	7852623	5534391	6590933	4076986	4104702	5722186	9632584	5768667	7.09464e+06
			159	10023930	13304928	7210562	9534471	4435405	5532200	8026500	6789990	6751214	7754015	5466231	6590673	4070275	4041319	5486570	10173500	5586667	7.10461e+06
			160	9901454	13532072	7404041	9686043	4322026	5447826	8200919	6736125	6379828	7434392	5552570	6345856	4044000	4034299	5608081	10089000	5707991	7.08391e+06
			161	9556593	13483217	7164729	9708757	4340417	5399548	7980651	6742702	6300014	8105536	5457077	6571683	4293637	4088701	5788372	10417750	5733049	7.12544e+06
			162	9659442	13166449	7561937	9242000	4113798	5468183	8248895	6974731	6459700	7676131	5583366	6647472	4233319	4019402	5640268	10491528	5789911	7.11627e+06
			163	10230198	14118072	7198594	10061528	4355924	5377592	8431744	6618279	6706957	7720797	5536225	6562135	4326566	4157505	5689012	10209666	5919471	7.24825e+06
			164	9986245	13146985	7320188	9462557	4601747	5432061	8103884	6738990	6522500	7843942	5516558	6571182	4224724	4141598	5407047	9595555	5771981	7081632
			165	9846349	13948652	7362146	9630943	4520974	5504939	8477930	6979385	6649271	7589623	5582397	6665923	4187783	4175701	5652767	10096222	5699569	7.21003e+06
			166	10179372	14224044	7313021	9633772	4497950	5456574	8044744	7054991	6144357	7706318	5600404	6656259	4079638	4124588	5637674	10780361	5768657	7229572
			167	9668826	13638957	7281406	9965672	4406962	5465061	8432745	6745837	6585486	7838174	5616398	6730384	4175174	4225619	5569919	10372889	5746402	7.20388e+06
			168	10157419	13915377	7428729	9963314	4571899	5302043	8287663	6755183	6587714	7657232	5490276	6644269	4406855	4248433	5678383	10115722	5952755	7244898
			169	10148290	13007057	7484240	9956014	4496759	5339722	8171000	6785519	6483914	7696261	5682622	6682471	4088435	4149711	5985744	10548694	5879089	7.21091e+06
			170	9940406	13661087	7393365	10001729	4449430	5425339	8393407	6692288	6614643	8107666	5589859	6652183	4112594	4289886	5494221	10526833	5891029	7.24917e+06
			171	10161941	13425579	7563021	9872657	4576811	5464818	8095698	6873557	6554229	7694826	5541673	6620000	3984710	4202835	5949093	10674222	5866568	7.24248e+06
			172	9813256	13150348	7453656	9688600	4398000	5484357	7936011	7124894	6576686	7897015	5543821	6463596	4429334	4260371	6038710	10293722	5912853	7.20384e+06
			173	9489140	13455130	7447761	9622415	4504645	5513139	8456314	6684269	6514786	7851116	5543917	6514779	4152580	4184588	5693930	10448917	5977941	7.17973e+06
			174	9757942	12891986	7504895	9908928	4437380	5327748	8519918	6953125	6682685	7558464	5539757	6902711	4043058	4316793	5969105	10732417	5537598	7.21085e+06
			175	9107710	13460101	7718458	9777329	4537835	5513617	7943453	7065337	6666557	8389580	5624794	6830019	4115522	4281763	5806082	10426973	6054637	7.2541e+06
			176	9641721	13210072	7414417	10179743	4520152	5690148	8286256	6818211	6818715	7709435	5625743	6606855	4346101	4255629	5770907	10432028	5961245	7.2522e+06
			177	9276430	13716478	7642188	9745614	4825759	5627391	7754720	6932731	6742857	8377594	5625795	6693443	4213058	4469598	6060233	10496500	5904990	7.30032e+06
			178	9533883	12935102	7686562	9904071	4606557	5500252	8082035	6956067	6973457	8102565	5659474	6936913	4246522	4496444	5904349	10376639	5949441	7.28531e+06
			179	9273245	13665608	7598594	9845342	4648974	5721113	8061907	7137606	6702957	7964333	5874307	6785019	4349812	4465010	5907186	9848972	5794294	7.27319e+06
			180	9605907	13298580	7464594	10103757	4724355	5539852	8357104	6874625	6434443	7994377	5723122	6876837	4198855	4483979	5869628	10299639	6276833	7.30156e+06
			181	9829942	14142449	7649625	10166257	4538481	5652887	7965186	7119241	6780600	8214478	5743994	6814067	4322652	4308371	5860163	10841667	5705559	7391507
			182	9932756	13508507	7686584	10203414	4512759	5528809	8099418	7115721	6699329	8314290	5663679	6950760	3944507	4455113	5700209	10466500	6094510	7.3457e+06
			183	10084279	13825029	7691969	10458400	4482924	5547617	8217000	7011000	6660515	7946000	5667333	6810317	4310377	4599588	5924291	10417778	6045951	7.39414e+06
			184	9981546	14074305	7676261	10237085	4568430	5448904	8429209	7241865	6941471	8542435	5687769	6819298	4515014	4496907	6109476	9902889	6146549	7.45997e+06
			185	9511919	13158275	7843365	10077457	4611456	5765078	8357500	7325634	7028457	8177884	5661525	6742615	4344768	4608794	6146803	10420944	6044088	7.40156e+06
			186	9555453	14056797	7822042	10460943	4582899	5547122	8176477	7392394	6604671	8122261	5628096	7000086	4241594	4348598	6125465	10199028	5810843	7.39263e+06
			187	9943233	13771159	7774865	10202171	4747912	5679966	8478593	7113298	6997157	8202928	5667398	6946038	4636290	4578464	5985605	10443084	5902421	7.47474e+06
			188	9463489	14163652	7907885	10458657	4621722	5560418	8106941	7282355	6943000	7525913	5740339	7012269	4435101	4409990	6033034	11305833	6174500	7.47912e+06
			189	9035790	13828609	7780708	10313071	4874178	5485226	8397198	7469231	6825828	8628986	5686180	7052442	4501072	4671969	5871523	11224278	5884166	7.50179e+06
			190	9269395	13590782	8165844	10840486	4755025	5583087	8056139	6930836	6680700	8355782	5654128	6929808	4191174	4505443	5916512	10061000	6012725	7.38229e+06
			191	9369651	14011116	8117729	10223915	5071431	5509765	8407989	7266510	6576914	8298087	5614379	6937712	4298536	4519134	5912396	10762139	6144313	7.47304e+06
			192	9342814	14245290	7597270	11209200	4832569	5525766	8332198	6809096	6768600	8310000	5717512	7039855	4423536	4552433	6150558	10258750	5983118	7.47639e+06
			193	9101872	14326449	8067740	10432371	4772025	5723321	8342686	7233884	6868371	8051812	5945103	6983250	4518913	4437062	5790547	10630666	6010235	7.48449e+06
			194	9345012	13583783	8240323	10353200	4748493	5656495	8332872	7072067	7024843	8145884	6005590	7084548	4719537	4565279	6039023	10780195	6242275	7.52585e+06
			195	9612325	13795827	7844218	10482814	5037481	5704748	8404977	7196693	6816700	8193623	5876680	7106356	4711275	4524588	5861395	10043000	5976402	7.48171e+06
			196	9326605	13818275	7962958	10328071	4923924	5614834	8323616	7182375	6861015	8631739	5877392	7252048	4389130	4666103	5980663	10672472	6180588	7.52893e+06
			197	9292918	13879261	7888385	9700872	5048519	5645122	8224651	7096231	6945786	8432377	5821949	7135616	4460870	4533856	6056534	10978084	6110402	7.48538e+06
			198	9727162	14094507	7769459	10098743	4931886	5679965	8284268	7366270	6850014	8390942	5821449	7318452	4544971	4573062	5936303	10850278	5931235	7.53935e+06
			199	8686418	14200493	8015020	10824728	5092076	5732765	8389372	7124240	6785028	8613696	5830994	7073865	4617565	4745268	5936848	11034889	6334402	7590451
			200	9215488	14155377	7882490	10615872	5012164	5733809	7986907	6964336	6619771	8176015	5819384	7197067	4612232	4630526	6118581	10902639	5965049	7.50634e+06
			201	9534012	13731652	7756583	10632071	5179405	5677304	8680140	6876221	7034158	8393986	5878025	7060817	4374927	4565917	6103837	10886417	6266627	7.56659e+06
			202	9309104	14514493	7981042	10747928	4794025	5928774	8395523	7219807	6913943	8559492	5848711	7174577	4500797	4484299	6092349	11053250	6014265	7.61955e+06
			203	9099349	13870507	7804605	9806314	5002974	5753522	8414290	6691711	6958072	8190971	6077769	7059933	4371420	4635113	6254675	10194889	5880118	7.41566e+06
			204	9204569	14094695	7819011	10135400	4790886	5747165	8514849	6888289	7043000	8117363	5965827	7080500	4416478	4646659	6181419	10768222	6153931	7.50402e+06
			205	9314047	14130942	8217343	10236843	4927342	5800121	8192244	6928702	6769386	8200478	6098577	7323289	4591101	4711660	6111372	10323472	5966246	7.52019e+06
			206	9221151	14293217	8205073	10377071	5043506	5807409	8779802	7337798	7004900	8336174	6078295	7021221	4386565	4680052	6147744	11359000	5984755	7.65081e+06
			207	9176954	14259377	8229552	10122257	5018152	5769148	8280000	7078356	6732329	8494145	5956820	7373163	4432290	4625134	6195430	10444666	6202559	7.55237e+06
			208	9054233	14372927	8098260	10795243	5163608	5813670	8669081	7022606	7050829	8414623	6142173	7382134	4525522	4732484	6095605	11214250	6114490	7.68598e+06
			209	9468744	13355159	8155270	10569700	4966329	5894052	8368361	7326596	6897343	8381885	6346038	7364298	4465898	4666547	6226361	11321278	5968520	7.6319e+06
			210	9177023	14432681	7918844	11313142	5130823	5771374	8489791	7295471	6966685	8321797	6287225	7461240	4628058	4622464	6341918	11031666	6122481	7.72428e+06
			211	9619849	14120609	8064865	11100628	4970291	5698183	8416744	7046317	6953114	8062261	6247148	7118413	4383189	4676742	6295082	10819139	6150255	7.63193e+06
			212	9225128	14385362	8173489	10638629	5209798	5886957	8638302	7540884	6719143	8351000	6335289	7521202	4535246	4647485	6257000	10508055	6120363	7.68784e+06
			213	9575942	14297131	8186479	10449271	5260557	5839696	8719919	7312865	6932829	8387653	6217327	7507125	4509102	4751413	6211023	11345500	6345686	7755854
			214	9161663	14022247	8524063	10313172	4829354	5689131	8222849	7346058	7170572	8472957	6173788	7294000	4528434	4656650	6147826	11198222	6300235	7.65007e+06
			215	8747965	14668464	7860083	9942772	5213646	5597252	8513989	7383990	6815400	8451087	6291320	7368693	4407058	4557433	6426198	11273055	6178372	7.62922e+06
			216	8882814	14032769	8283041	10515700	5064899	5798340	8503268	7318250	6981800	8688551	6465244	7358779	4740072	4803577	6236349	10706306	6237706	7.68338e+06
			217	8852511	14331116	8241229	10487985	5217659	5737209	8380930	7377817	7106914	8378116	6387173	7192481	4636623	4499124	6209105	11687806	6210726	7.70203e+06
			218	9727314	14115246	8174166	10890514	5244354	5738548	8618267	7057683	7234343	8646957	6342558	7202799	4343768	4583609	6105977	11034972	6270530	7.72539e+06
			219	8599221	13102377	8041365	10746686	5379215	5805783	8026384	7242192	7222228	8459579	6361513	7702634	4622638	4721938	6217524	11418445	6298853	7.64521e+06
			220	9216756	14516347	8158125	10861471	5151355	5868548	8382303	7325519	6985028	8520594	6289365	7310058	4702174	4658763	6298674	11489639	6115225	7.75588e+06
			221	8798151	13870681	8535292	10666785	5140303	5901592	7796000	7100019	7441629	8224797	6537596	7563077	4545377	4812165	6382244	11162945	6215039	7.68786e+06
			222	8933465	13898826	8472739	10538328	5071936	5923495	8081710	7160009	7091500	8606594	6399705	7594010	4621753	4767516	6306337	11221694	6223078	7.70075e+06
			223	9211198	13946550	8265229	10552942	4843924	5637956	8319453	7267847	7154972	8602551	6423667	7845586	4593305	4784021	6271593	10634222	6211235	7.68037e+06
			224	9286779	13856594	8269261	10074758	5128202	5764592	8229476	7382317	7301857	8205681	6434621	7665116	4619043	4662588	6341488	11521638	6183441	7.70161e+06
[truncated: 617 more rows]

## Sheet: 20220721_Ade_OT56+p669
Strain:	OT56 (7-74-D694) [PSI+]
[truncated: 1,685 more rows]

[truncated: 1 more sheets: Sheet1]
